# Supplementary material for: Leveraging the transcriptome to further our understanding of GWAS findings: eQTLs associated with genes related to LDL and LDL subclasses, in a cohort of African Americans
Source: Front Genet. 2024 Feb 7;15:1345541. doi: 10.3389/fgene.2024.1345541 (PMC10879560; doi:10.3389/fgene.2024.1345541)
Supplement: Supplementary file 2 [file Table1.XLSX]

## Sheet: Table T1A
Supplemental Table T1A: mRNA diffrentially expressed between top and bottom tertiles of LDL cholesterol
		LDL			Small LDL			Large LDL
Ensembl ID	mRNA symbol	logFC	PValue	FDR	logFC	PValue	FDR	logFC	PValue	FDR
ENSG00000284931		-0.964811	7.75e-50	1.39e-45	0.497577	1.65e-14	2.7e-11	-0.784047	9.03e-32	1.62e-27
ENSG00000196126	HLA.DRB1	0.482853	3.09e-19	2.77e-15				0.237601	1.28e-05	0.00499516
ENSG00000076864	RAP1GAP	-0.735543	4.76e-19	2.85e-15				-0.441821	4.86e-08	4.84e-05
ENSG00000005961	ITGA2B	0.5074	2.13e-18	9.54e-15				0.31696	6.68e-08	6.07e-05
ENSG00000163993	S100P	-0.555212	6.21e-18	2.23e-14	-0.444805	4.13e-11	3.7e-08
ENSG00000180537	RNF182	-0.487697	8.74e-18	2.61e-14	-0.33561	3.88e-08	1.55e-05
ENSG00000137959	IFI44L	-0.4599	2.61e-17	6.69e-14	0.231868	3.04e-05	0.00411057
ENSG00000079308	TNS1	0.419815	4.42e-17	8.81e-14	0.313092	3.56e-09	2e-06
ENSG00000134321	RSAD2	-0.463109	4.05e-17	8.81e-14
ENSG00000074803	SLC12A1	-0.585586	8.76e-17	1.57e-13	-0.279183	0.000110477	0.0111377
ENSG00000185745	IFIT1	-0.444061	1.32e-16	2.15e-13
ENSG00000123384	LRP1	0.452331	3.08e-16	4.61e-13				0.301914	6.77e-08	6.07e-05
ENSG00000259207	ITGB3	0.39507	3.43e-15	4.74e-12	0.204253	0.000101949	0.010472	0.263086	3.5e-07	0.000251542
ENSG00000196924	FLNA	0.384835	9.8e-15	1.26e-11				0.220667	1.5e-05	0.00558273
ENSG00000178209	PLEC	0.421641	2.1e-14	2.51e-11
ENSG00000132819	RBM38	0.379299	3.06e-14	3.43e-11	0.387922	2.86e-13	3.95e-10
ENSG00000148400	NOTCH1	0.450722	5.13e-14	5.41e-11				0.266273	1.14e-05	0.00454893
ENSG00000160796	NBEAL2	0.402848	7.16e-14	7.14e-11
ENSG00000137801	THBS1	0.40908	9.96e-14	9.41e-11				0.293735	1.93e-07	0.000144276
ENSG00000184922	FMNL1	0.415602	1.05e-13	9.43e-11				0.266754	2.59e-06	0.0014068
ENSG00000163737	PF4	0.398558	1.19e-13	1.02e-10	0.2644	2.57e-06	0.000500863	0.221154	6.21e-05	0.0174117
ENSG00000158856	DMTN	0.379369	1.46e-13	1.19e-10	0.227737	1.96e-05	0.00278874
ENSG00000103148	NPRL3	0.400983	2.08e-13	1.62e-10	0.290984	3.22e-07	8.22e-05
ENSG00000036448	MYOM2	0.431606	4.24e-13	3.17e-10	0.309874	2.23e-06	0.000448977
ENSG00000167173	C15orf39	0.419624	5.12e-13	3.67e-10				0.283777	1.32e-06	0.000786903
ENSG00000120885	CLU	0.417698	7.99e-13	5.52e-10				0.275479	3.42e-06	0.00177262
ENSG00000167615	LENG8	0.423308	1.26e-12	8.35e-10				0.251939	3.35e-05	0.0103648
ENSG00000178719	GRINA	0.396656	1.76e-12	1.13e-09
ENSG00000105329	TGFB1	0.437583	1.92e-12	1.19e-09				0.315146	6.71e-07	0.000429991
ENSG00000132510	KDM6B	0.422989	3.64e-12	2.18e-09				0.274212	8.29e-06	0.00345943
ENSG00000185883	ATP6V0C	0.440809	5.45e-12	3.15e-09				0.29408	6.14e-06	0.00275378
ENSG00000204469	PRRC2A	0.42445	6.22e-12	3.49e-09				0.313014	5.85e-07	0.000388643
ENSG00000186174	BCL9L	0.494666	6.71e-12	3.65e-09				0.312434	2.05e-05	0.00694897
ENSG00000100385	IL2RB	0.424486	8.03e-12	4.24e-09				0.331812	1.37e-07	0.000111732
ENSG00000206172	HBA1	0.349014	3e-11	1.54e-08	0.316865	6.38e-09	3.37e-06
ENSG00000105701	FKBP8	0.327406	3.68e-11	1.83e-08	0.249549	1.64e-06	0.000346742
ENSG00000167548	KMT2D	0.348106	5e-11	2.43e-08				0.212737	7.9e-05	0.0210606
ENSG00000119917	IFIT3	-0.33529	5.44e-11	2.57e-08
ENSG00000013306	SLC25A39	0.320491	8.04e-11	3.7e-08
ENSG00000159840	ZYX	0.387643	1.05e-10	4.73e-08				0.262355	1.53e-05	0.00558273
ENSG00000205277	MUC12	-0.737303	1.23e-10	5.37e-08	1.03227	1.82e-17	8.16e-14	-0.756507	4.59e-11	8.24e-08
ENSG00000112303	VNN2	-0.316827	1.39e-10	5.92e-08				-0.23658	2.58e-06	0.0014068
ENSG00000106948	AKNA	0.33287	1.55e-10	6.45e-08				0.209783	7.92e-05	0.0210606
ENSG00000196961	AP2A1	0.349117	1.77e-10	7.22e-08
ENSG00000163563	MNDA	-0.31247	1.86e-10	7.43e-08
ENSG00000162366	PDZK1IP1	0.36538	2.66e-10	1.04e-07
ENSG00000140564	FURIN	0.356214	2.98e-10	1.14e-07
ENSG00000119922	IFIT2	-0.312586	4.1e-10	1.53e-07
ENSG00000204463	BAG6	0.331967	4.54e-10	1.66e-07
ENSG00000198502	HLA.DRB5	0.35715	4.82e-10	1.73e-07				0.320165	1.85e-08	2.07e-05
ENSG00000167978	SRRM2	0.314284	5.23e-10	1.84e-07
ENSG00000105374	NKG7	0.377759	6.07e-10	2.09e-07
ENSG00000076928	ARHGEF1	0.341228	6.59e-10	2.23e-07
ENSG00000175931	UBE2O	0.345373	6.81e-10	2.26e-07	0.323502	3.74e-08	1.53e-05
ENSG00000163221	S100A12	-0.325153	6.98e-10	2.28e-07				-0.391738	1.81e-13	5.42e-10
ENSG00000137965	IFI44	-0.368132	7.58e-10	2.43e-07
ENSG00000196576	PLXNB2	0.394511	9.58e-10	3.02e-07				0.300174	4.75e-06	0.00230558
ENSG00000140678	ITGAX	0.313896	1.03e-09	3.19e-07
ENSG00000288701	PRRC2B	0.348355	1.09e-09	3.31e-07				0.252375	1.45e-05	0.00554263
ENSG00000100599	RIN3	0.376412	1.51e-09	4.53e-07				0.272246	1.56e-05	0.00558273
ENSG00000141522	ARHGDIA	0.426897	1.68e-09	4.95e-07
ENSG00000108309	RUNDC3A	0.341717	1.78e-09	5.07e-07	0.398922	5.33e-11	4.35e-08
ENSG00000126709	IFI6	-0.362527	1.78e-09	5.07e-07
ENSG00000179262	RAD23A	0.359052	2.29e-09	6.41e-07	0.247479	8.51e-05	0.00930767
ENSG00000162722	TRIM58	0.29739	2.4e-09	6.62e-07	0.27593	1.85e-07	5.54e-05
ENSG00000282034		0.380613	2.61e-09	7.1e-07				0.24988	0.00011677	0.0263519
ENSG00000113140	SPARC	0.320055	2.86e-09	7.65e-07
ENSG00000135636	DYSF	0.320762	3.11e-09	8.21e-07
ENSG00000277865	GOLGA6L22	-1.28398	4.63e-09	1.2e-06	1.20668	1.04e-07	3.44e-05	-1.14391	1.75e-07	0.000136733
ENSG00000029534	ANK1	0.30418	5.16e-09	1.32e-06	0.336688	1.18e-09	7.85e-07
ENSG00000130821	SLC6A8	0.319517	5.64e-09	1.42e-06
ENSG00000182095	TNRC18	0.398051	5.92e-09	1.47e-06				0.296121	2.11e-05	0.0069987
ENSG00000179526	SHARPIN	0.391107	6.02e-09	1.48e-06
ENSG00000004939	SLC4A1	0.286474	6.31e-09	1.53e-06	0.322862	8.79e-10	6.06e-07
ENSG00000095321	CRAT	0.447357	6.7e-09	1.6e-06				0.537134	2.43e-12	6.23e-09
ENSG00000141867	BRD4	0.328694	6.93e-09	1.64e-06
ENSG00000074370	ATP2A3	0.335276	8.7e-09	2.03e-06				0.22807	0.000120774	0.0264303
ENSG00000172534	HCFC1	0.368316	9.14e-09	2.1e-06
ENSG00000171552	BCL2L1	0.284291	9.35e-09	2.12e-06	0.203713	0.000100392	0.0104135
ENSG00000143774	GUK1	0.285885	1.01e-08	2.26e-06	0.186777	0.000478424	0.0340422
ENSG00000154146	NRGN	0.45586	1.04e-08	2.31e-06				0.405206	3.83e-07	0.000264149
ENSG00000160445	ZER1	0.304533	1.07e-08	2.35e-06
ENSG00000122862	SRGN	-0.278205	1.48e-08	3.19e-06	-0.205509	9.14e-05	0.0096505
ENSG00000087266	SH3BP2	0.308302	1.98e-08	4.23e-06
ENSG00000249240		-1.2923	2.27e-08	4.78e-06
ENSG00000079432	CIC	0.40766	2.32e-08	4.79e-06				0.27331	0.000209084	0.0412308
ENSG00000124107	SLPI	-0.352996	2.31e-08	4.79e-06				-0.563563	9.98e-19	5.97e-15
ENSG00000198858	R3HDM4	0.282174	2.46e-08	5.01e-06
ENSG00000123610	TNFAIP6	-0.371604	2.67e-08	5.38e-06				-0.291908	1.02e-05	0.00416982
ENSG00000148396	SEC16A	0.319903	2.73e-08	5.45e-06
ENSG00000007968	E2F2	0.292703	2.94e-08	5.8e-06	0.214772	0.000112662	0.0112727
ENSG00000089159	PXN	0.305002	3.23e-08	6.29e-06				0.208871	0.00018819	0.0379445
ENSG00000103335	PIEZO1	0.365892	3.26e-08	6.3e-06
ENSG00000117115	PADI2	0.30576	3.37e-08	6.44e-06
ENSG00000151651	ADAM8	0.302935	3.87e-08	7.31e-06
ENSG00000103653	CSK	0.308345	3.99e-08	7.46e-06
ENSG00000132182	NUP210	0.304346	4.4e-08	8.15e-06
ENSG00000121104	FAM117A	0.295794	4.83e-08	8.84e-06	0.248947	1.35e-05	0.00203654
ENSG00000126860	EVI2A	-0.290472	5e-08	9.07e-06	-0.192565	0.000605188	0.0408275
ENSG00000137076	TLN1	0.270045	5.1e-08	9.15e-06
ENSG00000172081	MOB3A	0.298284	5.49e-08	9.76e-06
ENSG00000196549	MME	-0.26943	6.23e-08	1.09e-05				-0.200627	8.2e-05	0.0213328
ENSG00000205413	SAMD9	-0.270121	6.28e-08	1.09e-05
ENSG00000196498	NCOR2	0.40898	6.42e-08	1.11e-05				0.307857	5.96e-05	0.0172632
ENSG00000117713	ARID1A	0.298277	7.11e-08	1.22e-05
ENSG00000140853	NLRC5	0.281572	7.38e-08	1.25e-05
ENSG00000169704	GP9	0.448844	7.89e-08	1.32e-05
ENSG00000100225	FBXO7	0.262863	8.09e-08	1.33e-05
ENSG00000166987	MBD6	0.448787	8.08e-08	1.33e-05
ENSG00000070182	SPTB	0.276222	9.26e-08	1.51e-05	0.302289	3.24e-08	1.35e-05
ENSG00000100325	ASCC2	0.264139	1.09e-07	1.76e-05	0.228834	1.81e-05	0.00262576
ENSG00000140022	STON2	0.315809	1.2e-07	1.91e-05				0.227139	0.000185716	0.0378713
ENSG00000185070	FLRT2	-1.01418	1.21e-07	1.91e-05	0.889754	1.25e-05	0.00193655	-0.73181	0.000146396	0.0312747
ENSG00000231925	TAPBP	0.287405	1.2e-07	1.91e-05
ENSG00000011028	MRC2	0.314289	1.27e-07	1.99e-05	0.238196	0.000172554	0.0158794
ENSG00000165406	MARCHF8	0.260339	1.34e-07	2.07e-05	0.229809	1.13e-05	0.00177981
ENSG00000139718	SETD1B	0.361089	1.36e-07	2.08e-05				0.292369	2.5e-05	0.00800349
ENSG00000017483	SLC38A5	0.350738	1.49e-07	2.24e-05
ENSG00000116729	WLS	-0.288068	1.48e-07	2.24e-05
ENSG00000064666	CNN2	0.272524	1.62e-07	2.41e-05
ENSG00000167994	RAB3IL1	0.619894	1.62e-07	2.41e-05
ENSG00000092929	UNC13D	0.308021	1.66e-07	2.42e-05
ENSG00000132589	FLOT2	0.282841	1.66e-07	2.42e-05
ENSG00000142453	CARM1	0.311564	1.74e-07	2.51e-05	0.212084	0.000690375	0.0453802
ENSG00000204420	MPIG6B	0.457096	1.81e-07	2.6e-05				0.339305	0.00011119	0.0255809
ENSG00000143546	S100A8	-0.259636	1.88e-07	2.68e-05				-0.195963	8.71e-05	0.0219226
ENSG00000136295	TTYH3	0.462925	1.94e-07	2.74e-05				0.379533	2.2e-05	0.00718634
ENSG00000116741	RGS2	-0.256768	1.95e-07	2.74e-05	-0.179673	0.00072155	0.0464093
ENSG00000116852	KIF21B	0.290467	2.13e-07	2.96e-05
ENSG00000095303	PTGS1	0.278047	2.21e-07	3.03e-05				0.215661	7.98e-05	0.0210606
ENSG00000266714	MYO15B	0.350951	2.2e-07	3.03e-05
ENSG00000123143	PKN1	0.323827	2.26e-07	3.07e-05
ENSG00000099875	MKNK2	0.284173	2.44e-07	3.25e-05
ENSG00000175567	UCP2	0.29611	2.44e-07	3.25e-05
ENSG00000196187	TMEM63A	0.297762	2.44e-07	3.25e-05
ENSG00000163735	CXCL5	0.308937	2.49e-07	3.29e-05	0.245441	8.74e-05	0.00943341	0.321981	1.04e-07	8.91e-05
ENSG00000137193	PIM1	0.255733	2.53e-07	3.32e-05
ENSG00000142327	RNPEPL1	0.319744	2.69e-07	3.5e-05
ENSG00000172270	BSG	0.254396	2.84e-07	3.66e-05	0.244932	3.58e-06	0.000669151
ENSG00000105063	PPP6R1	0.299202	2.88e-07	3.69e-05
ENSG00000099917	MED15	0.32141	2.93e-07	3.73e-05
ENSG00000100345	MYH9	0.252855	3.76e-07	4.76e-05
ENSG00000132465	JCHAIN	-0.271404	3.9e-07	4.89e-05
ENSG00000186635	ARAP1	0.265084	3.97e-07	4.95e-05
ENSG00000149781	FERMT3	0.279152	4.19e-07	5.19e-05
ENSG00000125818	PSMF1	0.258633	4.62e-07	5.68e-05
ENSG00000130589	HELZ2	0.338798	5.37e-07	6.55e-05
ENSG00000015285	WAS	0.310297	5.49e-07	6.65e-05
ENSG00000137267	TUBB2A	0.261739	5.53e-07	6.65e-05	0.335249	2.29e-09	1.37e-06
ENSG00000158195	WASF2	0.256291	5.59e-07	6.65e-05
ENSG00000167671	UBXN6	0.250722	5.58e-07	6.65e-05	0.247221	3.44e-06	0.000649384
ENSG00000019582	CD74	0.251131	5.83e-07	6.88e-05
ENSG00000149577	SIDT2	0.31772	5.88e-07	6.9e-05
ENSG00000205336	ADGRG1	0.36123	5.94e-07	6.92e-05
ENSG00000167895	TMC8	0.285016	7.36e-07	8.52e-05
ENSG00000140464	PML	0.355711	7.74e-07	8.91e-05
ENSG00000213445	SIPA1	0.301437	7.81e-07	8.93e-05
ENSG00000141503	MINK1	0.334917	7.98e-07	9.06e-05
ENSG00000136840	ST6GALNAC4	0.347537	8.5e-07	9.59e-05
ENSG00000184634	MED12	0.300919	8.8e-07	9.88e-05
ENSG00000066336	SPI1	0.30228	9.04e-07	0.000100633
ENSG00000167470	MIDN	0.316264	9.08e-07	0.000100633
ENSG00000197324	LRP10	0.264079	9.31e-07	0.000102513
ENSG00000101162	TUBB1	0.242128	9.86e-07	0.000107219				0.212649	3.24e-05	0.0102121
ENSG00000108509	CAMTA2	0.426085	9.86e-07	0.000107219				0.324744	0.000196703	0.0392204
ENSG00000099308	MAST3	0.281603	1.02e-06	0.000109403
ENSG00000110203	FOLR3	-0.28511	1.02e-06	0.000109403
ENSG00000175727	MLXIP	0.291418	1.02e-06	0.000109403
ENSG00000028277	POU2F2	0.324662	1.04e-06	0.000110577
ENSG00000113369	ARRDC3	-0.243788	1.05e-06	0.000110798
ENSG00000105639	JAK3	0.260786	1.06e-06	0.000111112
ENSG00000203811	H3C14	0.566026	1.11e-06	0.000116012
ENSG00000180644	PRF1	0.256111	1.13e-06	0.000116923				0.196945	0.000238897	0.0460969
ENSG00000032444	PNPLA6	0.337205	1.15e-06	0.000118902
ENSG00000182578	CSF1R	0.268433	1.21e-06	0.000124152				0.213676	0.000144356	0.0312106
ENSG00000164880	INTS1	0.370639	1.29e-06	0.000130269
ENSG00000168488	ATXN2L	0.355943	1.29e-06	0.000130269
ENSG00000179583	CIITA	0.261743	1.29e-06	0.000130269
ENSG00000272333	KMT2B	0.374113	1.31e-06	0.000131182
ENSG00000166340	TPP1	0.261759	1.39e-06	0.000138518
ENSG00000243716	NPIPB5	0.255589	1.42e-06	0.000140426
ENSG00000153815	CMIP	0.299427	1.43e-06	0.000140863				0.243024	0.000117639	0.0263519
ENSG00000149091	DGKZ	0.28846	1.46e-06	0.000143369
ENSG00000142669	SH3BGRL3	0.261835	1.51e-06	0.000147553
ENSG00000100241	SBF1	0.298117	1.58e-06	0.000152835
ENSG00000145425	RPS3A	-0.247115	1.6e-06	0.000154018	-0.327563	1.76e-09	1.13e-06
ENSG00000107263	RAPGEF1	0.267704	1.7e-06	0.000162361
ENSG00000107331	ABCA2	0.349224	1.71e-06	0.000162361
ENSG00000169564	PCBP1	0.259941	1.71e-06	0.000162361
ENSG00000008441	NFIX	0.321937	1.87e-06	0.000176864	0.239592	0.000510725	0.035519
ENSG00000198837	DENND4B	0.284063	1.91e-06	0.000178503
ENSG00000204936	CD177	0.416958	1.91e-06	0.000178503	0.770914	2.31e-17	8.31e-14
ENSG00000148337	CIZ1	0.342187	1.96e-06	0.000180943
ENSG00000235568	NFAM1	0.254897	1.97e-06	0.000180943	-0.197475	0.000363112	0.0285791
ENSG00000274180	NATD1	0.290608	1.95e-06	0.000180943
ENSG00000108846	ABCC3	0.298806	2e-06	0.000182324
ENSG00000181222	POLR2A	0.265415	2e-06	0.000182324
ENSG00000197136	PCNX3	0.378901	2.05e-06	0.000185744
ENSG00000061938	TNK2	0.315808	2.08e-06	0.000187373
ENSG00000171777	RASGRP4	0.294831	2.21e-06	0.000198514
ENSG00000167992	VWCE	0.748101	2.32e-06	0.000207084				0.642788	3.43e-05	0.0104289
ENSG00000143297	FCRL5	0.293944	2.4e-06	0.000213284	0.512392	4.33e-15	9.7e-12
ENSG00000225190	PLEKHM1	0.289381	2.64e-06	0.000233414
ENSG00000129472	RAB2B	0.236418	2.66e-06	0.000234256	0.212689	7.74e-05	0.00873827
ENSG00000145335	SNCA	0.229839	2.8e-06	0.000244818
ENSG00000103197	TSC2	0.327034	2.92e-06	0.000253118
ENSG00000275023	MLLT6	0.256313	2.91e-06	0.000253118
ENSG00000064932	SBNO2	0.279561	3.04e-06	0.000257533
ENSG00000090238	YPEL3	0.25872	2.99e-06	0.000257533
ENSG00000090857	PDPR	0.277938	3.04e-06	0.000257533
ENSG00000133069	TMCC2	0.282381	3.04e-06	0.000257533	0.29953	2.36e-06	0.000465513
ENSG00000286231		-0.738435	3e-06	0.000257533
ENSG00000145901	TNIP1	0.244534	3.08e-06	0.000259526
ENSG00000260916	CCPG1	-0.233116	3.27e-06	0.000273997
ENSG00000213402	PTPRCAP	0.286262	3.29e-06	0.000274896
ENSG00000186654	PRR5	0.327887	3.31e-06	0.000275035
ENSG00000122515	ZMIZ2	0.369389	3.37e-06	0.000278954
ENSG00000113749	HRH2	0.251397	3.49e-06	0.000287276
ENSG00000286053	ASDURF	-0.699914	3.7e-06	0.000303166
ENSG00000076108	BAZ2A	0.248124	3.72e-06	0.000303309
ENSG00000071894	CPSF1	0.359576	3.83e-06	0.000307063
ENSG00000076944	STXBP2	0.271731	3.82e-06	0.000307063
ENSG00000110719	TCIRG1	0.269164	3.82e-06	0.000307063
ENSG00000198876	DCAF12	0.225907	3.83e-06	0.000307063	0.190588	0.00026719	0.0224053
ENSG00000125505	MBOAT7	0.260986	3.99e-06	0.000317947
ENSG00000170271	FAXDC2	0.233705	4.11e-06	0.000326053	0.287035	1.05e-07	3.44e-05
ENSG00000160932	LY6E	0.301501	4.22e-06	0.000333672
ENSG00000113504	SLC12A7	0.335382	4.26e-06	0.000335649
ENSG00000142784	WDTC1	0.254818	4.34e-06	0.000340052
ENSG00000051523	CYBA	0.237196	4.53e-06	0.000351997
ENSG00000081059	TCF7	0.24588	4.53e-06	0.000351997
ENSG00000089639	GMIP	0.26804	4.64e-06	0.000359188
ENSG00000114737	CISH	0.278463	4.71e-06	0.000362573
ENSG00000137216	TMEM63B	0.249745	4.88e-06	0.000373897	0.235767	4.35e-05	0.00546328
ENSG00000105402	NAPA	0.25922	4.91e-06	0.000374077
ENSG00000121552	CSTA	-0.271708	4.92e-06	0.000374077	-0.292357	3.66e-06	0.000677725
ENSG00000099331	MYO9B	0.241017	5.41e-06	0.000409573
ENSG00000005844	ITGAL	0.233814	5.62e-06	0.000423464
ENSG00000213741	RPS29	-0.235279	5.71e-06	0.000428771	-0.278376	3.75e-07	9.21e-05
ENSG00000105610	KLF1	0.261094	5.75e-06	0.000430179	0.242164	7.39e-05	0.00844343
ENSG00000171223	JUNB	0.267178	5.88e-06	0.000437597
ENSG00000174004	NRROS	0.402159	5.9e-06	0.000437597
ENSG00000129667	RHBDF2	0.337176	6.05e-06	0.000446659
ENSG00000240972	MIF	0.354368	6.31e-06	0.000464004
ENSG00000233276	GPX1	0.227062	6.49e-06	0.000475481
ENSG00000091592	NLRP1	0.233799	6.7e-06	0.000489019
ENSG00000133048	CHI3L1	0.259923	6.84e-06	0.000496956
ENSG00000138646	HERC5	-0.253264	7.15e-06	0.000517388
ENSG00000100243	CYB5R3	0.300457	7.45e-06	0.000536836
ENSG00000168282	MGAT2	0.314933	8.05e-06	0.000577732	0.298299	4.25e-05	0.00537712
ENSG00000005339	CREBBP	0.235453	8.11e-06	0.000579697
ENSG00000071246	VASH1	0.320254	8.2e-06	0.000584164
ENSG00000108819	PPP1R9B	0.250938	8.38e-06	0.000593518
ENSG00000169246	NPIPB3	0.328284	8.4e-06	0.000593518
ENSG00000129968	ABHD17A	0.281282	8.62e-06	0.000605739
ENSG00000175221	MED16	0.359396	8.64e-06	0.000605739
ENSG00000140332	TLE3	0.243304	8.7e-06	0.000607638
ENSG00000159618	ADGRG5	0.329485	8.77e-06	0.000608218
ENSG00000183597	TANGO2	0.23282	8.78e-06	0.000608218
ENSG00000112299	VNN1	-0.247634	8.96e-06	0.00061842
ENSG00000164104	HMGB2	-0.239303	9.02e-06	0.000620256
ENSG00000086506	HBQ1	0.522983	9.17e-06	0.000625406	0.561553	4.49e-06	0.000813818
ENSG00000105369	CD79A	0.2828	9.15e-06	0.000625406	0.271974	3.65e-05	0.00485059
ENSG00000126003	PLAGL2	0.282281	9.38e-06	0.000637614
ENSG00000166523	CLEC4E	-0.247887	9.56e-06	0.000647559	-0.225135	0.000137595	0.0131337
ENSG00000187764	SEMA4D	0.227232	9.85e-06	0.000664459
ENSG00000110697	PITPNM1	0.335896	1.01e-05	0.000674981
ENSG00000116604	MEF2D	0.28963	1.01e-05	0.000674981
ENSG00000136732	GYPC	0.215991	1.01e-05	0.000674981
ENSG00000164251	F2RL1	-0.261776	1.02e-05	0.000675136
ENSG00000198918	RPL39	-0.22943	1.03e-05	0.000682744	-0.28395	2.37e-07	6.65e-05
ENSG00000132359	RAP1GAP2	0.247263	1.03e-05	0.000682803
ENSG00000110046	ATG2A	0.351678	1.08e-05	0.000707126
ENSG00000127663	KDM4B	0.260082	1.09e-05	0.000716775
ENSG00000138834	MAPK8IP3	0.276093	1.12e-05	0.000732925
ENSG00000121858	TNFSF10	-0.221289	1.18e-05	0.000769392
ENSG00000165702	GFI1B	0.336837	1.19e-05	0.000769737
ENSG00000127084	FGD3	0.231936	1.2e-05	0.000774766
ENSG00000014216	CAPN1	0.255715	1.27e-05	0.000814278
ENSG00000123908	AGO2	0.223857	1.32e-05	0.000846164
ENSG00000169894	MUC3A	-0.59122	1.33e-05	0.000847899	0.821196	1.54e-08	7.38e-06
ENSG00000177169	ULK1	0.343642	1.33e-05	0.000847973
ENSG00000141564	RPTOR	0.308354	1.38e-05	0.000873431
ENSG00000149260	CAPN5	0.437669	1.39e-05	0.000873431
ENSG00000166925	TSC22D4	0.293381	1.38e-05	0.000873431
ENSG00000020633	RUNX3	0.266814	1.42e-05	0.000891972
ENSG00000142599	RERE	0.238925	1.44e-05	0.000902802
ENSG00000197249	SERPINA1	0.219891	1.45e-05	0.000903773
ENSG00000102034	ELF4	0.251148	1.47e-05	0.000914902
ENSG00000128159	TUBGCP6	0.262887	1.49e-05	0.00091973
ENSG00000117984	CTSD	0.233974	1.52e-05	0.00093174
ENSG00000187017	ESPN	0.497601	1.51e-05	0.00093174
ENSG00000105738	SIPA1L3	0.350388	1.55e-05	0.000947654
ENSG00000159842	ABR	0.248652	1.56e-05	0.000952396
ENSG00000133243	BTBD2	0.347616	1.58e-05	0.000955967
ENSG00000185862	EVI2B	-0.213563	1.58e-05	0.000955967
ENSG00000080603	SRCAP	0.290001	1.61e-05	0.000970777
ENSG00000146830	GIGYF1	0.289563	1.61e-05	0.000971789
ENSG00000168071	CCDC88B	0.24716	1.63e-05	0.000978045
ENSG00000173762	CD7	0.455701	1.66e-05	0.000993882
ENSG00000144677	CTDSPL	0.285733	1.69e-05	0.00100507
ENSG00000180448	ARHGAP45	0.229106	1.69e-05	0.00100507
ENSG00000178950	GAK	0.263986	1.7e-05	0.00100807
ENSG00000198788	MUC2	-0.621408	1.72e-05	0.00101236	0.851683	6.08e-08	2.27e-05
ENSG00000240247	DEFA1B	-0.217865	1.72e-05	0.00101402	0.339725	4.13e-10	2.97e-07	-0.534457	4.56e-24	4.09e-20
ENSG00000166783	MARF1	0.215222	1.77e-05	0.00103827
ENSG00000173638	SLC19A1	0.283617	1.78e-05	0.00103844
ENSG00000072786	STK10	0.219016	1.79e-05	0.00104266
ENSG00000005238	ATOSB	0.232735	1.91e-05	0.00110661	0.225461	8.78e-05	0.00943341
ENSG00000141084	RANBP10	0.240752	1.91e-05	0.00110661
ENSG00000143947	RPS27A	-0.214138	1.97e-05	0.00113607	-0.320903	2.02e-09	1.25e-06
ENSG00000103222	ABCC1	0.255124	2e-05	0.00115225
ENSG00000133816	MICAL2	0.212955	2.08e-05	0.00119052
ENSG00000157637	SLC38A10	0.270776	2.08e-05	0.00119121
ENSG00000142102	PGGHG	0.252185	2.09e-05	0.00119133
ENSG00000013573	DDX11	0.390979	2.12e-05	0.00120174
ENSG00000146094	DOK3	0.252589	2.18e-05	0.00123031
ENSG00000185947	ZNF267	-0.220725	2.18e-05	0.00123031
ENSG00000140403	DNAJA4	0.2339	2.21e-05	0.00124052	0.235197	6.62e-05	0.00775744
ENSG00000102145	GATA1	0.24272	2.27e-05	0.00127197
ENSG00000073737	DHRS9	-0.263232	2.29e-05	0.00127976
ENSG00000123146	ADGRE5	0.213651	2.32e-05	0.001294
ENSG00000060237	WNK1	0.209061	2.36e-05	0.00130888	0.278386	1.24e-07	3.89e-05
ENSG00000203618	GP1BB	0.411094	2.37e-05	0.00131249
ENSG00000154358	OBSCN	0.277703	2.43e-05	0.00134108
ENSG00000022840	RNF10	0.208756	2.48e-05	0.00136752
ENSG00000124762	CDKN1A	0.305516	2.56e-05	0.00140249
ENSG00000175220	ARHGAP1	0.271868	2.57e-05	0.00140452
ENSG00000065491	TBC1D22B	0.246448	2.62e-05	0.00142
ENSG00000077044	DGKD	0.234719	2.63e-05	0.00142
ENSG00000100647	SUSD6	0.237151	2.62e-05	0.00142
ENSG00000120899	PTK2B	0.223118	2.63e-05	0.00142
ENSG00000140932	CMTM2	-0.23104	2.75e-05	0.00147974	-0.301179	3.05e-07	8.06e-05
ENSG00000102858	MGRN1	0.304319	2.94e-05	0.00157998
ENSG00000152778	IFIT5	-0.227346	2.99e-05	0.00159556
ENSG00000172780	RAB43	0.252913	2.99e-05	0.00159556
ENSG00000141524	TMC6	0.229665	3e-05	0.00159921
ENSG00000157933	SKI	0.294572	3.05e-05	0.00161835
ENSG00000127946	HIP1	0.242698	3.08e-05	0.00163099
ENSG00000035403	VCL	0.208584	3.1e-05	0.00163397
ENSG00000130726	TRIM28	0.270347	3.15e-05	0.00165812
ENSG00000114841	DNAH1	0.234963	3.17e-05	0.00166414
ENSG00000135596	MICAL1	0.246817	3.23e-05	0.00168914
ENSG00000167491	GATAD2A	0.24488	3.24e-05	0.00169004
ENSG00000115523	GNLY	0.213962	3.27e-05	0.00170217
ENSG00000013016	EHD3	0.29055	3.3e-05	0.00170464
ENSG00000140986	RPL3L	0.612818	3.29e-05	0.00170464
ENSG00000099991	CABIN1	0.245105	3.38e-05	0.00173543
ENSG00000177728	TMEM94	0.35705	3.37e-05	0.00173543
ENSG00000126464	PRR12	0.413482	3.45e-05	0.00176806
ENSG00000135924	DNAJB2	0.215099	3.47e-05	0.00177244
ENSG00000185236	RAB11B	0.348188	3.57e-05	0.00181746
ENSG00000183495	EP400	0.246159	3.58e-05	0.00182021
ENSG00000168066	SF1	0.227139	3.69e-05	0.00187079
ENSG00000163220	S100A9	-0.201	3.71e-05	0.00187569				-0.225444	5.15e-06	0.00243265
ENSG00000064393	HIPK2	0.222043	3.79e-05	0.0019105
ENSG00000115568	ZNF142	0.283737	3.8e-05	0.0019105
ENSG00000076984	MAP2K7	0.284448	3.83e-05	0.00192012
ENSG00000177409	SAMD9L	-0.205308	3.92e-05	0.00196111
ENSG00000136213	CHST12	0.271314	4.04e-05	0.00200703
ENSG00000178951	ZBTB7A	0.321633	4.03e-05	0.00200703
ENSG00000179532	DNHD1	0.266579	4.07e-05	0.00201839
ENSG00000144711	IQSEC1	0.214583	4.11e-05	0.00202975
ENSG00000258989		0.686472	4.21e-05	0.00207504	1.27598	9.17e-13	1.18e-09
ENSG00000074416	MGLL	0.355314	4.62e-05	0.00227033
ENSG00000159023	EPB41	0.199007	4.66e-05	0.00227275
ENSG00000185215	TNFAIP2	0.214516	4.66e-05	0.00227275
ENSG00000198948	MFAP3L	0.222005	4.65e-05	0.00227275				0.215926	0.000104021	0.0245613
ENSG00000167716	WDR81	0.273074	4.68e-05	0.00227607
ENSG00000149798	CDC42EP2	0.308085	4.69e-05	0.00227664
ENSG00000049239	H6PD	0.252261	4.74e-05	0.00228739
ENSG00000196588	MRTFA	0.254872	4.74e-05	0.00228739
ENSG00000136810	TXN	-0.261276	4.8e-05	0.00230704
ENSG00000185187	SIGIRR	0.294823	4.83e-05	0.0023136
ENSG00000268173		0.373356	4.83e-05	0.0023136
ENSG00000173210	ABLIM3	0.340388	4.95e-05	0.00236047
ENSG00000043143	JADE2	0.226021	5e-05	0.00237787
ENSG00000183508	TENT5C	0.199041	5.05e-05	0.00239742	0.192289	0.000237538	0.0204934
ENSG00000100092	SH3BP1	0.286005	5.1e-05	0.00241645
ENSG00000105325	FZR1	0.25696	5.13e-05	0.00242026
ENSG00000139725	RHOF	0.287692	5.14e-05	0.00242026
ENSG00000164047	CAMP	-0.281338	5.15e-05	0.00242026	0.253436	0.000403614	0.0305605	-0.435521	5.38e-10	6.9e-07
ENSG00000196313	POM121	0.276363	5.2e-05	0.0024363
ENSG00000273542	H4C12	0.20698	5.23e-05	0.00244347	0.195208	0.000326496	0.0261561
ENSG00000169057	MECP2	0.22268	5.26e-05	0.00245399
ENSG00000030582	GRN	0.220036	5.29e-05	0.00245476
ENSG00000143416	SELENBP1	0.201071	5.29e-05	0.00245476	0.299991	1.97e-08	8.61e-06
ENSG00000198198	SZT2	0.231557	5.36e-05	0.00248096
ENSG00000171840	NINJ2	0.245883	5.38e-05	0.00248195
ENSG00000130755	GMFG	-0.210284	5.4e-05	0.00248381	-0.268573	1.31e-06	0.000284224
ENSG00000170160	CCDC144A	-0.269336	5.43e-05	0.0024899
ENSG00000167705	RILP	0.232893	5.65e-05	0.00258744
ENSG00000101335	MYL9	0.339433	5.69e-05	0.0026002
ENSG00000089351	GRAMD1A	0.274759	5.74e-05	0.00261448
ENSG00000185245	GP1BA	0.411828	5.76e-05	0.00261648
ENSG00000102837	OLFM4	-0.33353	5.81e-05	0.00263087	0.661283	5.82e-15	1.16e-11	-0.584165	1.28e-11	2.55e-08
ENSG00000078902	TOLLIP	0.27787	5.9e-05	0.00266904
ENSG00000141551	CSNK1D	0.226848	6.1e-05	0.00274937
ENSG00000182871	COL18A1	0.301185	6.32e-05	0.00284405
ENSG00000161791	FMNL3	0.243049	6.34e-05	0.00284565
ENSG00000115085	ZAP70	0.222509	6.59e-05	0.00294044
ENSG00000156860	FBRS	0.255139	6.57e-05	0.00294044
ENSG00000205744	DENND1C	0.317125	6.7e-05	0.00298553
ENSG00000104892	KLC3	0.32524	6.76e-05	0.00299445	0.298118	0.000391401	0.0301446
ENSG00000241973	PI4KA	0.224344	6.76e-05	0.00299445
ENSG00000105835	NAMPT	-0.193996	6.83e-05	0.0030171
ENSG00000033100	CHPF2	0.25007	6.87e-05	0.00303002
ENSG00000166710	B2M	-0.194272	6.93e-05	0.00304912
ENSG00000131759	RARA	0.249356	7.07e-05	0.00310181
ENSG00000086758	HUWE1	0.203366	7.15e-05	0.00312926
ENSG00000128266	GNAZ	0.269698	7.21e-05	0.00314159
ENSG00000184640	SEPTIN9	0.206844	7.2e-05	0.00314159
ENSG00000102879	CORO1A	0.199291	7.26e-05	0.00315415
ENSG00000141959	PFKL	0.243865	7.33e-05	0.00317699
ENSG00000170653	ATF7	0.251784	7.36e-05	0.00318103
ENSG00000143382	ADAMTSL4	0.28448	7.53e-05	0.00323133
ENSG00000160685	ZBTB7B	0.223566	7.52e-05	0.00323133
ENSG00000284356	TAF11L10	-0.695262	7.49e-05	0.00323133	1.21738	2.22e-10	1.73e-07
ENSG00000137841	PLCB2	0.212272	7.57e-05	0.00324325
ENSG00000125755	SYMPK	0.259194	7.75e-05	0.00331102
ENSG00000105726	ATP13A1	0.319654	7.82e-05	0.00333489
ENSG00000141068	KSR1	0.266025	7.88e-05	0.00335139
ENSG00000118689	FOXO3	0.19609	8.03e-05	0.00340012	0.203509	0.000122363	0.0118054
ENSG00000157978	LDLRAP1	0.229622	8.03e-05	0.00340012
ENSG00000174885	NLRP6	0.40467	8.14e-05	0.00343855
ENSG00000273079	GRIN2B	-0.701288	8.27e-05	0.00348436	0.7544	7.65e-05	0.0086902
ENSG00000147065	MSN	0.19729	8.32e-05	0.00349216
ENSG00000170044	ZPLD1	0.956581	8.33e-05	0.00349216
ENSG00000197386	HTT	0.209782	8.36e-05	0.00349856
ENSG00000064687	ABCA7	0.244627	8.5e-05	0.00354886
ENSG00000095370	SH2D3C	0.233814	8.58e-05	0.00357333
ENSG00000049323	LTBP1	0.227164	8.77e-05	0.00364501
ENSG00000082781	ITGB5	0.264709	8.92e-05	0.00369796
ENSG00000143772	ITPKB	0.209183	8.95e-05	0.00369975
ENSG00000100427	MLC1	0.345141	9e-05	0.00371375
ENSG00000186815	TPCN1	0.301291	9.21e-05	0.00379134
ENSG00000196092	PAX5	0.258083	9.39e-05	0.00385741
ENSG00000116871	MAP7D1	0.255268	9.51e-05	0.00389443
ENSG00000096433	ITPR3	0.244434	9.77e-05	0.00399456
ENSG00000166169	POLL	0.243823	9.89e-05	0.00403305
ENSG00000166086	JAM3	0.231461	9.91e-05	0.00403409				0.258729	1.76e-05	0.00619382
ENSG00000179134	SAMD4B	0.287134	0.000100067	0.00406266
ENSG00000115828	QPCT	-0.205702	0.000101492	0.00411124
ENSG00000188897		0.247631	0.000103696	0.00419107
ENSG00000162430	SELENON	0.349147	0.000104071	0.00419673
ENSG00000099785	MARCHF2	0.203512	0.000105602	0.00424892
ENSG00000105287	PRKD2	0.23475	0.000106765	0.00428613
ENSG00000061273	HDAC7	0.233566	0.000108555	0.00434827
ENSG00000160211	G6PD	0.235527	0.000109369	0.00437113
ENSG00000174175	SELP	0.227166	0.000112841	0.00449986
ENSG00000173020	GRK2	0.20413	0.000113358	0.00451045
ENSG00000129933	MAU2	0.231032	0.000115064	0.00456509
ENSG00000133246	PRAM1	0.309236	0.00011524	0.00456509
ENSG00000185942	NKAIN3	-0.798363	0.000116331	0.00459815	0.885211	5.13e-05	0.00630956
ENSG00000198055	GRK6	0.207965	0.000116835	0.00460791
ENSG00000138867	GUCD1	0.190108	0.000117104	0.0046084
ENSG00000089820	ARHGAP4	0.229061	0.000119819	0.00470492
ENSG00000141985	SH3GL1	0.261188	0.000120213	0.00471009
ENSG00000171298	GAA	0.270643	0.000121076	0.00473356
ENSG00000166963	MAP1A	0.323626	0.000121924	0.00475636
ENSG00000196367	TRRAP	0.202093	0.000122785	0.00477956
ENSG00000122490	SLC66A2	0.243818	0.000126064	0.00489659
ENSG00000085733	CTTN	0.238263	0.000127266	0.00492197
ENSG00000135378	PRRG4	-0.231183	0.000127038	0.00492197
ENSG00000103202	NME4	0.259944	0.000127542	0.00492201	0.310733	1.16e-05	0.00181409
ENSG00000162444	RBP7	-0.33824	0.000132967	0.00512036
ENSG00000159363	ATP13A2	0.383836	0.000135837	0.0052144
ENSG00000182050	MGAT4C	-0.878298	0.00013599	0.0052144
ENSG00000104903	LYL1	0.220498	0.000136531	0.005224
ENSG00000158850	B4GALT3	0.229215	0.000138224	0.00527751
ENSG00000099995	SF3A1	0.21046	0.000138702	0.0052845
ENSG00000127951	FGL2	-0.187054	0.000139073	0.00528742
ENSG00000166923	GREM1	-0.824832	0.000139565	0.00529491
ENSG00000090382	LYZ	-0.185892	0.000140458	0.00531757	-0.23107	9.67e-06	0.00156305
ENSG00000149823	VPS51	0.223164	0.000142175	0.00536273
ENSG00000214021	TTLL3	0.241087	0.000142249	0.00536273
ENSG00000104805	NUCB1	0.211938	0.000144143	0.00542275
ENSG00000169710	FASN	0.433728	0.00014448	0.00542405
ENSG00000072110	ACTN1	0.194175	0.000145425	0.00543968
ENSG00000075624	ACTB	0.186299	0.000145526	0.00543968
ENSG00000132471	WBP2	0.208788	0.000145806	0.00543968
ENSG00000131504	DIAPH1	0.19875	0.000146403	0.00544392
ENSG00000154165	GPR15	-0.245659	0.000146526	0.00544392
ENSG00000196182	STK40	0.229262	0.00014965	0.00554849
ENSG00000008516	MMP25	0.205752	0.000150517	0.00556912
ENSG00000146083	RNF44	0.250853	0.000151398	0.00559019
ENSG00000203896	LIME1	0.371304	0.000151737	0.00559121
ENSG00000130402	ACTN4	0.203369	0.000152619	0.00561217
ENSG00000186350	RXRA	0.199112	0.000153734	0.00564162
ENSG00000117298	ECE1	0.199641	0.000157395	0.00576419
ENSG00000169429	CXCL8	-0.336007	0.000159544	0.00583098				-0.382537	1.93e-05	0.00665493
ENSG00000184481	FOXO4	0.191598	0.000160154	0.0058414
ENSG00000142765	SYTL1	0.242465	0.000165202	0.00599167
ENSG00000181523	SGSH	0.316509	0.000165049	0.00599167
ENSG00000197226	TBC1D9B	0.231366	0.000165276	0.00599167
ENSG00000182885	ADGRG3	0.216074	0.000168897	0.00611058
ENSG00000168497	CAVIN2	0.191216	0.000172811	0.00623961				0.212233	4.63e-05	0.0136269
ENSG00000140379	BCL2A1	-0.232769	0.000174056	0.00627195
ENSG00000070413	DGCR2	0.214124	0.000174556	0.00627661
ENSG00000164916	FOXK1	0.236014	0.000175234	0.00627661
ENSG00000173706	HEG1	0.230291	0.000174984	0.00627661
ENSG00000111679	PTPN6	0.192471	0.000177388	0.00629703
ENSG00000121281	ADCY7	0.197657	0.000177756	0.00629703
ENSG00000125691	RPL23	-0.192578	0.000177528	0.00629703
ENSG00000160271	RALGDS	0.225562	0.000176613	0.00629703
ENSG00000161911	TREML1	0.25943	0.00017791	0.00629703
ENSG00000198478	SH3BGRL2	0.198048	0.000177478	0.00629703
ENSG00000262246	CORO7	0.241226	0.000178766	0.00631486
ENSG00000146192	FGD2	0.222315	0.000179965	0.00634472
ENSG00000088888	MAVS	0.205055	0.000180638	0.00635598
ENSG00000157542	KCNJ6	-0.781684	0.000184231	0.00646972	0.79946	0.000296551	0.0244111
ENSG00000103257	SLC7A5	0.323512	0.000186339	0.00653097	0.345639	7.08e-05	0.0081442
ENSG00000100994	PYGB	0.224799	0.000188795	0.00660415
ENSG00000161642	ZNF385A	0.349274	0.000189723	0.00662368
ENSG00000170638	TRABD	0.319995	0.000190689	0.00664449
ENSG00000186716	BCR	0.224036	0.000191073	0.00664496
ENSG00000147604	RPL7	-0.188081	0.0001949	0.00675719	-0.294988	4.55e-08	1.78e-05
ENSG00000203485	INF2	0.338553	0.000195053	0.00675719
ENSG00000104140	RHOV	0.919955	0.000196461	0.00679285
ENSG00000105220	GPI	0.225409	0.000200148	0.00690702
ENSG00000010327	STAB1	0.241806	0.000202021	0.00693198
ENSG00000134287	ARF3	0.211276	0.00020203	0.00693198
ENSG00000181444	ZNF467	0.355021	0.000201496	0.00693198
ENSG00000071082	RPL31	-0.197458	0.00020372	0.00697662
ENSG00000145016	RUBCN	0.228812	0.000209972	0.00717703
ENSG00000175115	PACS1	0.208458	0.000210674	0.00718734
ENSG00000174718	RESF1	-0.180982	0.000211307	0.00719528
ENSG00000178927	CYBC1	0.206447	0.000212257	0.00721392
ENSG00000110047	EHD1	0.205741	0.000216103	0.00733075
ENSG00000071564	TCF3	0.265558	0.000217183	0.00733963
ENSG00000173064	HECTD4	0.192672	0.000217122	0.00733963
ENSG00000110395	CBL	0.190365	0.000219018	0.00738774
ENSG00000131149	GSE1	0.22763	0.000223524	0.00752557
ENSG00000100280	AP1B1	0.225668	0.000223957	0.00752604
ENSG00000250361	GYPB	0.206081	0.000225437	0.00756162	0.24246	4.64e-05	0.00578131
ENSG00000086065	CHMP5	-0.237521	0.000225879	0.0075623
ENSG00000127616	SMARCA4	0.228486	0.00022797	0.00761811
ENSG00000196998	WDR45	0.191882	0.000229582	0.00765772
ENSG00000155506	LARP1	0.19661	0.000230026	0.00765828
ENSG00000160789	LMNA	0.294154	0.000233125	0.0077471
ENSG00000008710	PKD1	0.350693	0.000233952	0.00776019
ENSG00000196923	PDLIM7	0.293045	0.000235685	0.00780327
ENSG00000014164	ZC3H3	0.354773	0.000237098	0.00783557
ENSG00000129353	SLC44A2	0.188389	0.000241934	0.00798069
ENSG00000127481	UBR4	0.18493	0.000243072	0.00800355
ENSG00000090020	SLC9A1	0.327684	0.000244027	0.00800614
ENSG00000142634	EFHD2	0.196602	0.000244043	0.00800614
ENSG00000265681	RPL17	-0.188692	0.000244782	0.00801571
ENSG00000177951	BET1L	0.255486	0.000245684	0.0080306
ENSG00000104897	SF3A2	0.402358	0.000246734	0.00803565
ENSG00000159069	FBXW5	0.239027	0.000246413	0.00803565
ENSG00000090013	BLVRB	0.181362	0.000252091	0.00818042	0.229139	2.1e-05	0.0029673
ENSG00000135114	OASL	-0.210806	0.000251996	0.00818042
ENSG00000079313	REXO1	0.437538	0.000254322	0.0081853
ENSG00000088992	TESC	0.19777	0.000253327	0.0081853
ENSG00000129925	PGAP6	0.259832	0.000254522	0.0081853
ENSG00000151474	FRMD4A	0.230821	0.000253958	0.0081853	0.290609	1.35e-05	0.00203654
ENSG00000177697	CD151	0.243922	0.000254468	0.0081853
ENSG00000106348	IMPDH1	0.217114	0.000256111	0.00822168
ENSG00000198911	SREBF2	0.245896	0.000258276	0.00827637
ENSG00000129824	RPS4Y1	-0.288679	0.000259392	0.00829731				-0.417061	9.17e-07	0.000567126
ENSG00000005007	UPF1	0.208972	0.000263655	0.00841866
ENSG00000147443	DOK2	0.222869	0.000266003	0.00846351
ENSG00000169203	NPIPB12	0.312894	0.000265776	0.00846351
ENSG00000072518	MARK2	0.214984	0.000268484	0.00852732
ENSG00000007237	GAS7	0.192019	0.000269786	0.00855353
ENSG00000101236	RNF24	0.189099	0.000271617	0.0085926
ENSG00000214655	ZSWIM8	0.215773	0.000271975	0.0085926
ENSG00000021762	OSBPL5	0.292627	0.000275154	0.00866251
ENSG00000126215	XRCC3	0.336843	0.000275103	0.00866251
ENSG00000168159	RNF187	0.221141	0.000280584	0.008818
ENSG00000063854	HAGH	0.184534	0.000285262	0.00890786	0.250357	4.8e-06	0.000852822
ENSG00000087274	ADD1	0.185966	0.000284919	0.00890786
ENSG00000170667	RASA4B	0.272068	0.000284319	0.00890786
ENSG00000177105	RHOG	0.201554	0.000285429	0.00890786
ENSG00000177324	BEND2	0.228646	0.000286366	0.00891588
ENSG00000189430	NCR1	0.332893	0.000286679	0.00891588
ENSG00000038358	EDC4	0.242463	0.000291957	0.0090643
ENSG00000117228	GBP1	-0.18494	0.000294765	0.00907158
ENSG00000123405	NFE2	0.181642	0.000295224	0.00907158	0.202501	0.000160507	0.0148469
ENSG00000126461	SCAF1	0.4054	0.000294497	0.00907158
ENSG00000138629	UBL7	0.204065	0.000294315	0.00907158
ENSG00000184730	APOBR	0.197337	0.000294697	0.00907158
ENSG00000227717	GOLGA6L25	-0.765795	0.000295078	0.00907158	0.820184	0.000199408	0.0179818
ENSG00000108798	ABI3	0.248096	0.000296243	0.00908733
ENSG00000127124	HIVEP3	0.29747	0.000299765	0.00917965
ENSG00000125503	PPP1R12C	0.253438	0.000302823	0.0092575
ENSG00000119383	PTPA	0.215865	0.000304405	0.00926787
ENSG00000137309	HMGA1	0.296833	0.000304711	0.00926787
ENSG00000142002	DPP9	0.259426	0.000304402	0.00926787
ENSG00000103326	CAPN15	0.367395	0.000305724	0.00927381
ENSG00000134250	NOTCH2	0.179812	0.00030594	0.00927381
ENSG00000067182	TNFRSF1A	0.193267	0.000307571	0.00930752
ENSG00000128340	RAC2	0.184496	0.00031173	0.00941749
ENSG00000196405	EVL	0.18517	0.000315511	0.00949974
ENSG00000197061	H4C3	-0.193005	0.000315463	0.00949974				-0.201625	0.000172308	0.035541
ENSG00000078061	ARAF	0.25416	0.000317747	0.00955104
ENSG00000084774	CAD	0.263831	0.000320657	0.00958165
ENSG00000164068	RNF123	0.196054	0.000319771	0.00958165
ENSG00000184792	OSBP2	0.188912	0.000320901	0.00958165	0.299194	7.94e-08	2.85e-05
ENSG00000284874		0.362554	0.000320466	0.00958165
ENSG00000015133	CCDC88C	0.190897	0.000322992	0.00962807
ENSG00000103249	CLCN7	0.297903	0.000326242	0.0096384
ENSG00000105323	HNRNPUL1	0.195843	0.000324371	0.0096384
ENSG00000144218	AFF3	0.212756	0.000326101	0.0096384
ENSG00000164985	PSIP1	-0.183608	0.000326107	0.0096384
ENSG00000173327	MAP3K11	0.215328	0.000326547	0.0096384
ENSG00000186111	PIP5K1C	0.339593	0.000326561	0.0096384
ENSG00000272391	POM121C	0.233123	0.000329543	0.00971042
ENSG00000130175	PRKCSH	0.208771	0.000331403	0.00974923
ENSG00000104964	TLE5	0.196417	0.000333289	0.00978865
ENSG00000105122	RASAL3	0.250271	0.000334876	0.0098192
ENSG00000089327	FXYD5	0.224102	0.00033731	0.00987443
ENSG00000108262	GIT1	0.289915	0.000342623	0.0100136
ENSG00000034053	APBA2	0.244388	0.000344071	0.0100396
ENSG00000156030	MIDEAS	0.204598	0.000349157	0.0101715
ENSG00000104973	MED25	0.212608	0.000354956	0.0103069
ENSG00000166716	ZNF592	0.197295	0.000354385	0.0103069
ENSG00000128815	WDFY4	0.188997	0.0003561	0.0103235
ENSG00000089486	CDIP1	0.267386	0.000357458	0.0103461
ENSG00000211584	SLC48A1	0.267803	0.000362495	0.010475
ENSG00000159753	CARMIL2	0.330612	0.000363329	0.0104822
ENSG00000103489	XYLT1	0.202974	0.000368406	0.0106116
ENSG00000027697	IFNGR1	-0.17982	0.000373549	0.0107425	-0.199444	0.000218131	0.019378
ENSG00000114626	ABTB1	0.187289	0.00037615	0.0108
ENSG00000140750	ARHGAP17	0.22992	0.000377204	0.010813
ENSG00000067225	PKM	0.182927	0.000384245	0.0109972
ENSG00000130475	FCHO1	0.244366	0.00039099	0.0111725
ENSG00000178685	PARP10	0.228913	0.000393779	0.0112343
ENSG00000107742	SPOCK2	0.184686	0.00040053	0.0113907
ENSG00000115756	HPCAL1	0.264036	0.000400396	0.0113907
ENSG00000105221	AKT2	0.191303	0.000402404	0.0114078
ENSG00000142185	TRPM2	0.304538	0.000402069	0.0114078
ENSG00000129657	SEC14L1	0.17742	0.000405739	0.0114842
ENSG00000101224	CDC25B	0.209343	0.00040686	0.0114978
ENSG00000152558	TMEM123	-0.176414	0.000409869	0.0115646
ENSG00000177000	MTHFR	0.21762	0.000410896	0.0115754
ENSG00000171206	TRIM8	0.231312	0.000417031	0.0117298
ENSG00000059145	UNKL	0.308886	0.000418913	0.0117459
ENSG00000143614	GATAD2B	0.201574	0.000418411	0.0117459
ENSG00000158941	CCAR2	0.214557	0.000423869	0.0118663
ENSG00000101096	NFATC2	0.19248	0.000426564	0.0119232
ENSG00000088247	KHSRP	0.247954	0.000427285	0.0119248
ENSG00000012124	CD22	0.219673	0.00042911	0.0119571
ENSG00000168010	ATG16L2	0.181537	0.000437343	0.0121676
ENSG00000125534	PPDPF	0.34424	0.000439424	0.0122066
ENSG00000171608	PIK3CD	0.180995	0.000441652	0.0122495
ENSG00000182287	AP1S2	-0.183167	0.000442887	0.0122648	-0.218855	7.91e-05	0.00886088
ENSG00000166947	EPB42	0.175012	0.000450725	0.0124627	0.28682	9.53e-08	3.35e-05
ENSG00000167106	FAM102A	0.226521	0.000455882	0.0125859
ENSG00000176095	IP6K1	0.203686	0.000463821	0.0127854
ENSG00000124574	ABCC10	0.256715	0.000464572	0.0127864
ENSG00000095932	SMIM24	0.27776	0.000465643	0.0127963	0.291552	0.00050366	0.0352211
ENSG00000161847	RAVER1	0.367751	0.000466649	0.0128043
ENSG00000129450	SIGLEC9	0.202247	0.000468207	0.0128275
ENSG00000164418	GRIK2	-0.820026	0.000469542	0.0128444
ENSG00000173821	RNF213	0.172038	0.000472496	0.0129055
ENSG00000161021	MAML1	0.202527	0.000473628	0.0129168
ENSG00000100299	ARSA	0.325212	0.000475723	0.0129497
ENSG00000111540	RAB5B	0.19329	0.00047651	0.0129497
ENSG00000166130	IKBIP	-0.206942	0.000476998	0.0129497
ENSG00000120318	ARAP3	0.246826	0.000478646	0.0129748
ENSG00000111261	MANSC1	-0.201718	0.000486125	0.0131378
ENSG00000124422	USP22	0.19324	0.000485688	0.0131378
ENSG00000172543	CTSW	0.206535	0.000492062	0.0132783
ENSG00000179715	PCED1B	0.251793	0.00049352	0.0132976
ENSG00000168918	INPP5D	0.180287	0.000497447	0.0133833
ENSG00000132432	SEC61G	-0.214333	0.000503022	0.013498
ENSG00000175215	CTDSP2	0.179756	0.000503212	0.013498
ENSG00000127511	SIN3B	0.249122	0.000508605	0.013603
ENSG00000144579	CTDSP1	0.199253	0.000508644	0.013603
ENSG00000079805	DNM2	0.182081	0.00051221	0.0136577
ENSG00000088826	SMOX	0.233373	0.000511515	0.0136577
ENSG00000108960	MMD	0.189694	0.000524501	0.0139233
ENSG00000112695	COX7A2	-0.214045	0.000523688	0.0139233
ENSG00000167522	ANKRD11	0.188404	0.000524303	0.0139233
ENSG00000007541	PIGQ	0.341323	0.000526033	0.0139434
ENSG00000103495	MAZ	0.239657	0.000532234	0.0140869
ENSG00000105967	TFEC	-0.191589	0.000533971	0.0140913
ENSG00000239306	RBM14	0.202124	0.000533557	0.0140913
ENSG00000139722	VPS37B	0.231366	0.000545945	0.0143862
ENSG00000175857	GAPT	-0.186285	0.000548736	0.0144385
ENSG00000177272	KCNA3	0.19886	0.000554303	0.0145636
ENSG00000100226	GTPBP1	0.195925	0.000555969	0.0145861
ENSG00000157216	SSBP3	0.213643	0.000566396	0.0148379	0.25219	0.00011849	0.0114936
ENSG00000070047	PHRF1	0.241073	0.000571624	0.0149261
ENSG00000108107	RPL28	0.174891	0.000571702	0.0149261	0.190661	0.000412769	0.0311224
ENSG00000130749	ZC3H4	0.230861	0.000572257	0.0149261
ENSG00000170525	PFKFB3	0.203868	0.000582152	0.0151299
ENSG00000171603	CLSTN1	0.205273	0.000582119	0.0151299
ENSG00000220008	LINGO3	0.396517	0.000582602	0.0151299
ENSG00000103342	GSPT1	0.169266	0.000591892	0.0153299	0.24615	3.16e-06	0.000603674
ENSG00000163682	RPL9	-0.177943	0.00059201	0.0153299	-0.21427	9.28e-05	0.00974269
ENSG00000091073	DTX2	0.345074	0.000596217	0.0154166
ENSG00000125386	FAM193A	0.221518	0.000599597	0.0154817
ENSG00000188322	SBK1	0.382432	0.000601486	0.0154992
ENSG00000198959	TGM2	0.265565	0.000602002	0.0154992
ENSG00000110700	RPS13	-0.172495	0.000604397	0.0155386	-0.271998	4.12e-07	9.98e-05
ENSG00000145214	DGKQ	0.323964	0.000608389	0.0155965
ENSG00000146067	FAM193B	0.25513	0.000608337	0.0155965
ENSG00000121716	PILRB	0.217531	0.000617951	0.0157965
ENSG00000198026	ZNF335	0.243049	0.000617263	0.0157965
ENSG00000204843	DCTN1	0.193604	0.000620087	0.0158285
ENSG00000147813	NAPRT	0.296167	0.000622932	0.0158786
ENSG00000080845	DLGAP4	0.30118	0.00062785	0.0159679
ENSG00000178913	TAF7	-0.183643	0.000628214	0.0159679
ENSG00000213654	GPSM3	0.192023	0.00063111	0.0160188
ENSG00000185033	SEMA4B	0.248281	0.000637111	0.0161482
ENSG00000160613	PCSK7	0.182092	0.000640337	0.0162071
ENSG00000171148	TADA3	0.210211	0.000646189	0.0163322
ENSG00000124491	F13A1	0.167514	0.000647589	0.0163446
ENSG00000167182	SP2	0.379882	0.000649798	0.0163773
ENSG00000130150	MOSPD2	-0.181274	0.000655988	0.0165101
ENSG00000186205	MTARC1	-0.203085	0.000657704	0.0165301
ENSG00000140497	SCAMP2	0.197658	0.000664615	0.0166804
ENSG00000099381	SETD1A	0.348834	0.000674915	0.0169153
ENSG00000185262	UBALD2	0.218613	0.000677937	0.0169673
ENSG00000198925	ATG9A	0.229018	0.000680172	0.0169996
ENSG00000090372	STRN4	0.258527	0.000686825	0.017142
ENSG00000066813	ACSM2B	-0.796971	0.00068945	0.0171545
ENSG00000109272	PF4V1	0.258184	0.000690194	0.0171545
ENSG00000215182	MUC5AC	-0.567698	0.000688758	0.0171545	0.977247	6.21e-08	2.27e-05
ENSG00000054967	RELT	0.191986	0.000692424	0.0171861
ENSG00000124782	RREB1	0.188897	0.000695505	0.017224
ENSG00000160741	CRTC2	0.264328	0.00069587	0.017224
ENSG00000265118		-0.324753	0.000705695	0.0174431
ENSG00000244694	PTCHD4	-0.738525	0.000707258	0.0174577
ENSG00000166862	CACNG2	-0.83302	0.00071421	0.0176051
ENSG00000206579	XKR4	-0.770827	0.000715632	0.0176159
ENSG00000177954	RPS27	-0.167698	0.000722472	0.01776
ENSG00000173114	LRRN3	-0.205361	0.000727221	0.0178522
ENSG00000220205	VAMP2	0.246749	0.000730163	0.0179
ENSG00000187605	TET3	0.181177	0.000736135	0.0180217
ENSG00000149499	EML3	0.25282	0.000739946	0.0180904
ENSG00000008513	ST3GAL1	0.173331	0.000741149	0.0180951
ENSG00000188906	LRRK2	-0.165164	0.000742476	0.0181029
ENSG00000258790		-0.275884	0.000743917	0.0181134
ENSG00000159674	SPON2	0.287056	0.000752714	0.0183028
ENSG00000118058	KMT2A	0.169973	0.000755155	0.0183373
ENSG00000023191	RNH1	0.202124	0.000757562	0.018355
ENSG00000114867	EIF4G1	0.181428	0.000758166	0.018355
ENSG00000169896	ITGAM	0.175557	0.000758953	0.018355
ENSG00000187954	ZFTRAF1	0.241172	0.000777404	0.0187759
ENSG00000161970	RPL26	-0.170891	0.000778555	0.0187785
ENSG00000146839	ZAN	-0.708941	0.000795669	0.0191655	0.765898	0.000667294	0.0445152
ENSG00000170906	NDUFA3	0.189976	0.000802128	0.0192952
ENSG00000163545	NUAK2	0.1985	0.000805888	0.0193404
ENSG00000198604	BAZ1A	-0.1686	0.000806165	0.0193404
ENSG00000123933	MXD4	0.20368	0.000812383	0.0194636
ENSG00000198189	HSD17B11	-0.169609	0.000827336	0.0197954
ENSG00000159314	ARHGAP27	0.183476	0.000830489	0.0198444
ENSG00000107521	HPS1	0.179819	0.000835379	0.0199347
ENSG00000126945	HNRNPH2	-0.169883	0.000837435	0.0199572
ENSG00000007545	CRAMP1	0.263516	0.000840135	0.019995
ENSG00000056558	TRAF1	0.197274	0.000841982	0.0200124
ENSG00000134419	RPS15A	-0.169451	0.000845694	0.0200475
ENSG00000198574	SH2D1B	0.240337	0.000845282	0.0200475				0.275836	0.000158557	0.0334741
ENSG00000130985	UBA1	0.179111	0.000854765	0.0202358
ENSG00000165502	RPL36AL	-0.169496	0.00085876	0.0203036
ENSG00000110514	MADD	0.183986	0.000870119	0.0205181
ENSG00000176978	DPP7	0.243032	0.000869218	0.0205181
ENSG00000006062	MAP3K14	0.253894	0.000871546	0.0205248
ENSG00000130592	LSP1	0.168464	0.000873161	0.0205359
ENSG00000075234	TTC38	0.216846	0.00087517	0.0205562
ENSG00000117592	PRDX6	0.163788	0.000886921	0.020805
ENSG00000034152	MAP2K3	0.174649	0.000893756	0.0209379
ENSG00000104894	CD37	0.172813	0.000895617	0.0209542
ENSG00000038532	CLEC16A	0.195084	0.000914442	0.0213667
ENSG00000139645	ANKRD52	0.231009	0.000915681	0.0213679
ENSG00000206177	HBM	0.236888	0.000917682	0.0213868	0.654008	1.18e-17	7.04e-14
ENSG00000104885	DOT1L	0.29987	0.000921419	0.021446
ENSG00000039523	RIPOR1	0.250906	0.000925757	0.0215191
ENSG00000114650	SCAP	0.200124	0.000938327	0.021783
ENSG00000063245	EPN1	0.245731	0.000941715	0.0218127
ENSG00000112033	PPARD	0.294988	0.000942035	0.0218127
ENSG00000105953	OGDH	0.186668	0.000944684	0.0218458
ENSG00000077522	ACTN2	-0.764064	0.000948883	0.0219147
ENSG00000109475	RPL34	-0.178558	0.000962775	0.0222069	-0.199876	0.000487039	0.0342742
ENSG00000198336	MYL4	0.224111	0.000964922	0.0222279
ENSG00000138172	CALHM2	0.257024	0.000967359	0.0222555
ENSG00000172354	GNB2	0.180912	0.000986036	0.022652
ENSG00000278522	POTEB3	-0.813825	0.000987119	0.022652
ENSG00000136531	SCN2A	-0.635123	0.000990568	0.0227021
ENSG00000126432	PRDX5	0.172889	0.000993568	0.0227418
ENSG00000242616	GNG10	-0.18299	0.000999204	0.0228417
ENSG00000121316	PLBD1	-0.165566	0.00100461	0.022936
ENSG00000244509	APOBEC3C	0.225185	0.00101708	0.0231911
ENSG00000101596	SMCHD1	-0.160725	0.00102012	0.0232292
ENSG00000204681	GABBR1	0.229914	0.00102133	0.0232292
ENSG00000108175	ZMIZ1	0.192546	0.00102411	0.0232335
ENSG00000167703	SLC43A2	0.185622	0.00102395	0.0232335	-0.210823	0.000320149	0.0257627
ENSG00000175489	LRRC25	0.185565	0.00102625	0.0232525
ENSG00000139278	GLIPR1	-0.163076	0.00102886	0.0232531
ENSG00000204472	AIF1	-0.170801	0.00102807	0.0232531	-0.195039	0.000484471	0.0342277
ENSG00000189319	FAM53B	0.175641	0.00103912	0.0234553
ENSG00000175662	TOM1L2	0.24664	0.00104695	0.0236023
ENSG00000100023	PPIL2	0.188058	0.00104958	0.0236321
ENSG00000100429	HDAC10	0.394655	0.00105782	0.0237878
ENSG00000162298	SYVN1	0.242082	0.00105948	0.0237952
ENSG00000205250	E2F4	0.183227	0.00107143	0.0240334
ENSG00000085185	BCORL1	0.306381	0.00107858	0.0241637
ENSG00000138398	PPIG	-0.172169	0.00108086	0.0241705
ENSG00000169221	TBC1D10B	0.253199	0.00108158	0.0241705
ENSG00000127528	KLF2	0.17825	0.00108814	0.024287
ENSG00000085872	CHERP	0.30592	0.00108966	0.0242906
ENSG00000108219	TSPAN14	0.172913	0.00109202	0.024313
ENSG00000142039	CCDC97	0.24119	0.00110537	0.0245798
ENSG00000112182	BACH2	0.178892	0.00110852	0.0246192
ENSG00000152926	ZNF117	-0.170329	0.00111329	0.0246641
ENSG00000156113	KCNMA1	-0.482091	0.00111289	0.0246641
ENSG00000090975	PITPNM2	0.284273	0.00112659	0.024928
ENSG00000163568	AIM2	-0.282592	0.00112886	0.0249476
ENSG00000105640	RPL18A	0.16217	0.00113941	0.0251498
ENSG00000101199	ARFGAP1	0.253542	0.00115596	0.0254837
ENSG00000197579	TOPORS	-0.167964	0.00115802	0.0254977
ENSG00000145362	ANK2	-0.540283	0.00117562	0.0258536	0.664803	0.00015065	0.014154
ENSG00000108848	LUC7L3	-0.164863	0.00118053	0.0259297
ENSG00000138433	CIR1	-0.179858	0.00119243	0.0261592
ENSG00000173868	PHOSPHO1	0.172119	0.00119542	0.0261927
ENSG00000233927	RPS28	0.164669	0.00120286	0.0263235
ENSG00000068354	TBC1D25	0.25217	0.00120527	0.0263442
ENSG00000103126	AXIN1	0.208325	0.00121793	0.0265886
ENSG00000048471	SNX29	0.17677	0.00122422	0.0266795
ENSG00000072310	SREBF1	0.309727	0.00122623	0.0266795
ENSG00000182087	TMEM259	0.209763	0.00122656	0.0266795
ENSG00000088038	CNOT3	0.250678	0.00124628	0.0269985
ENSG00000136802	LRRC8A	0.200721	0.00124724	0.0269985	0.228182	0.00045998	0.0331933
ENSG00000156411	ATP5MJ	-0.212548	0.00124347	0.0269985
ENSG00000165458	INPPL1	0.198096	0.00124459	0.0269985
ENSG00000108840	HDAC5	0.20818	0.00126017	0.0272454
ENSG00000156467	UQCRB	-0.175701	0.00126334	0.0272812
ENSG00000072135	PTPN18	0.174593	0.00127637	0.0275294
ENSG00000092020	PPP2R3C	-0.192579	0.00128373	0.0276214
ENSG00000112561	TFEB	0.221538	0.00128478	0.0276214
ENSG00000143373	ZNF687	0.219406	0.00128525	0.0276214
ENSG00000178971	CTC1	0.176554	0.00128942	0.0276596
ENSG00000188229	TUBB4B	0.171043	0.00129011	0.0276596
ENSG00000067836	ROGDI	0.210319	0.00129319	0.0276924	0.245289	0.000396674	0.0301623
ENSG00000164849	GPR146	0.312583	0.00131285	0.02808
ENSG00000242802	AP5Z1	0.25297	0.00131548	0.0281027
ENSG00000090674	MCOLN1	0.232296	0.00131729	0.028108
ENSG00000086061	DNAJA1	-0.167361	0.00132119	0.0281577
ENSG00000183747	ACSM2A	-0.772939	0.00132385	0.028181
ENSG00000159882	ZNF230	-0.196976	0.00133211	0.0283231
ENSG00000113327	GABRG2	-0.732445	0.00134719	0.0286098
ENSG00000149591	TAGLN	0.32259	0.00134924	0.0286194
ENSG00000161013	MGAT4B	0.212804	0.00135851	0.0287592
ENSG00000164346	NSA2	-0.173612	0.00135903	0.0287592
ENSG00000198898	CAPZA2	-0.166343	0.00137411	0.0290441
ENSG00000144285	SCN1A	-0.742153	0.00137652	0.0290608
ENSG00000219200	RNASEK	0.200145	0.00137882	0.0290751
ENSG00000110693	SOX6	0.179706	0.00138722	0.0292179	0.313056	1.91e-07	5.63e-05
ENSG00000125743	SNRPD2	-0.198272	0.00139473	0.0293417	-0.251009	0.000109592	0.0111109
ENSG00000064201	TSPAN32	0.23181	0.00140053	0.0293706
ENSG00000106683	LIMK1	0.272471	0.00140101	0.0293706
ENSG00000140479	PCSK6	0.243462	0.00139859	0.0293706
ENSG00000174231	PRPF8	0.160475	0.00140635	0.0294136
ENSG00000197183	NOL4L	0.186123	0.00140511	0.0294136
ENSG00000010322	NISCH	0.193555	0.00141008	0.0294451
ENSG00000103043	VAC14	0.23529	0.00141113	0.0294451
ENSG00000159388	BTG2	0.175973	0.0014189	0.0295727
ENSG00000136068	FLNB	0.172977	0.00142217	0.0296066
ENSG00000106665	CLIP2	0.330324	0.00142834	0.0296661
ENSG00000189060	H1.0	0.17878	0.00142732	0.0296661
ENSG00000104880	ARHGEF18	0.167799	0.00143062	0.0296791
ENSG00000110448	CD5	0.186775	0.00143246	0.029683
ENSG00000160305	DIP2A	0.179058	0.00144131	0.029832
ENSG00000163013	FBXO41	0.31823	0.00145146	0.0300074
ENSG00000077238	IL4R	0.162501	0.00145935	0.0301359	0.202549	0.00018109	0.0164958
ENSG00000018280	SLC11A1	0.165434	0.00146557	0.0302295
ENSG00000183426	NPIPA1	0.267278	0.00148205	0.0305343
ENSG00000140548	ZNF710	0.225282	0.00148889	0.0306224
ENSG00000147454	SLC25A37	0.155075	0.00149144	0.0306224
ENSG00000174903	RAB1B	0.183294	0.00148993	0.0306224
ENSG00000164919	COX6C	-0.213234	0.00149357	0.030631
ENSG00000278828	H3C10	0.178125	0.00150531	0.0308365
ENSG00000163590	PPM1L	0.191345	0.00150921	0.0308812
ENSG00000138061	CYP1B1	-0.183332	0.00151739	0.0309462
ENSG00000175274	TP53I11	0.283378	0.00151745	0.0309462
ENSG00000217555	CKLF	-0.184067	0.00151756	0.0309462
ENSG00000105339	DENND3	0.161863	0.00152087	0.0309784
ENSG00000167676	PLIN4	0.313517	0.00152413	0.0310097
ENSG00000179632	MAF1	0.163756	0.00152819	0.031057	0.189386	0.000591043	0.0400236
ENSG00000051009	FHIP1B	0.207368	0.00153554	0.031133
ENSG00000162729	IGSF8	0.326949	0.00153713	0.031133
ENSG00000186918	ZNF395	0.23273	0.00153698	0.031133
ENSG00000136485	DCAF7	0.171737	0.00154141	0.0311845
ENSG00000141258	SGSM2	0.218997	0.00154728	0.031268
ENSG00000100412	ACO2	0.185864	0.0015496	0.0312797
ENSG00000100242	SUN2	0.161566	0.00156239	0.0315023
ENSG00000197471	SPN	0.165153	0.00156521	0.0315238
ENSG00000112787	FBRSL1	0.320376	0.00157892	0.031732
ENSG00000197746	PSAP	0.156809	0.00157909	0.031732
ENSG00000254470	AP5B1	0.175399	0.00158445	0.0318041
ENSG00000137070	IL11RA	0.237438	0.00159248	0.0319297
ENSG00000169413	RNASE6	-0.189703	0.00160574	0.0321597
ENSG00000197111	PCBP2	0.158083	0.00161792	0.0323675
ENSG00000206190	ATP10A	0.187673	0.00164589	0.0328902
ENSG00000119280	C1orf198	0.251365	0.00165131	0.032962
ENSG00000089154	GCN1	0.17294	0.00165496	0.0329866
ENSG00000257017	HP	-0.280067	0.00165622	0.0329866				-0.571185	3.76e-10	5.63e-07
ENSG00000173809	TDRD12	-0.656937	0.00167401	0.0333038
ENSG00000204397	CARD16	-0.177692	0.00168547	0.0334948
ENSG00000160584	SIK3	0.169995	0.00169857	0.0337178
ENSG00000072062	PRKACA	0.211465	0.00170234	0.0337179
ENSG00000128731	HERC2	0.175861	0.00170093	0.0337179
ENSG00000275395	FCGBP	0.245662	0.00170626	0.0337583
ENSG00000140538	NTRK3	-0.668173	0.00172045	0.0340017
ENSG00000171456	ASXL1	0.169759	0.00172487	0.0340515
ENSG00000104853	CLPTM1	0.223363	0.00174164	0.0343448
ENSG00000104974	LILRA1	0.186078	0.00174381	0.0343499
ENSG00000131653	TRAF7	0.219848	0.00174657	0.0343665
ENSG00000088053	GP6	0.354674	0.00174877	0.0343696
ENSG00000160856	FCRL3	0.172167	0.00175056	0.0343696	0.204459	0.000440742	0.0326823
ENSG00000130518	IQCN	0.2521	0.00175893	0.0344962
ENSG00000103522	IL21R	0.20256	0.00176318	0.0345417
ENSG00000123473	STIL	0.175233	0.00177182	0.0345977	0.300858	4.91e-07	0.000117587
ENSG00000153443	UBALD1	0.366092	0.00177181	0.0345977
ENSG00000166091	CMTM5	0.249737	0.00177044	0.0345977
ENSG00000099949	LZTR1	0.207646	0.00178281	0.0347745
ENSG00000204103	MAFB	0.224254	0.00180288	0.0351277
ENSG00000100116	GCAT	0.335954	0.00180811	0.0351914
ENSG00000102804	TSC22D1	0.173349	0.00181165	0.0352222
ENSG00000059122	FLYWCH1	0.278924	0.00182918	0.0355246
ENSG00000110799	VWF	0.383047	0.00185844	0.0359373
ENSG00000132530	XAF1	-0.168588	0.00185314	0.0359373	0.231425	4e-05	0.00516999
ENSG00000140400	MAN2C1	0.190397	0.00185717	0.0359373
ENSG00000172086	KRCC1	-0.192586	0.00185584	0.0359373
ENSG00000100393	EP300	0.161021	0.0018651	0.0360272
ENSG00000069424	KCNAB2	0.169023	0.00186746	0.0360338
ENSG00000161091	MFSD12	0.259499	0.00187609	0.0361617
ENSG00000131408	NR1H2	0.231438	0.0018922	0.036433
ENSG00000133056	PIK3C2B	0.227899	0.00189474	0.0364429
ENSG00000137266	SLC22A23	0.210409	0.00191567	0.0368059
ENSG00000169020	ATP5ME	-0.214423	0.00192355	0.0369177	-0.321296	8.09e-06	0.00134343
ENSG00000142186	SCYL1	0.187184	0.00193114	0.0369842
ENSG00000160410	SHKBP1	0.170834	0.00193067	0.0369842
ENSG00000198286	CARD11	0.186437	0.00195205	0.0373449
ENSG00000137497	NUMA1	0.159486	0.00196665	0.0375443
ENSG00000182606	TRAK1	0.181616	0.00196464	0.0375443
ENSG00000162551	ALPL	0.170361	0.00197404	0.0376453
ENSG00000196914	ARHGEF12	0.154881	0.00198685	0.0378493	0.213499	6.66e-05	0.00775744
ENSG00000178297	TMPRSS9	0.473232	0.00200463	0.0381474
ENSG00000141012	GALNS	0.249771	0.0020097	0.0382034
ENSG00000065970	FOXJ2	0.198041	0.00201532	0.0382098
ENSG00000106785	TRIM14	0.185145	0.00201855	0.0382098
ENSG00000197959	DNM3	0.186713	0.00201663	0.0382098
ENSG00000269335	IKBKG	0.228224	0.00201403	0.0382098
ENSG00000160326	SLC2A6	0.267505	0.00202214	0.0382374
ENSG00000077454	LRCH4	0.188821	0.00202833	0.0383141
ENSG00000148341	SH3GLB2	0.178647	0.00203232	0.0383491
ENSG00000183484	GPR132	0.192865	0.00204925	0.038628
ENSG00000172322	CLEC12A	-0.16115	0.00205143	0.0386285
ENSG00000100982	PCIF1	0.204902	0.00205477	0.0386509
ENSG00000058668	ATP2B4	0.156826	0.00206624	0.0388259
ENSG00000041353	RAB27B	0.164153	0.00207513	0.0389114
ENSG00000143761	ARF1	0.155986	0.00207318	0.0389114
ENSG00000100721	TCL1A	0.176788	0.00207922	0.0389475	0.271505	7.08e-06	0.00118725
ENSG00000197006	METTL9	-0.159411	0.00208364	0.0389895
ENSG00000179348	GATA2	0.274569	0.00209438	0.0391496				0.358869	6.18e-05	0.0174117
ENSG00000164889	SLC4A2	0.276369	0.00209758	0.0391687
ENSG00000124795	DEK	-0.158725	0.00210222	0.0391987
ENSG00000143851	PTPN7	0.199522	0.00210356	0.0391987
ENSG00000119326	CTNNAL1	-0.205115	0.00210964	0.0392306
ENSG00000197540	GZMM	0.238463	0.00210816	0.0392306
ENSG00000090554	FLT3LG	0.275552	0.00212703	0.0394964
ENSG00000104731	KLHDC4	0.206765	0.00212834	0.0394964
ENSG00000160321	ZNF208	-0.224806	0.00213323	0.0395464
ENSG00000143933	CALM2	-0.152726	0.00214216	0.0396535	-0.189571	0.00036836	0.0288656
ENSG00000163131	CTSS	-0.150288	0.00214343	0.0396535	-0.205179	8.93e-05	0.00947835
ENSG00000116786	PLEKHM2	0.214461	0.00215285	0.0397868
ENSG00000173039	RELA	0.203226	0.00215766	0.0398345
ENSG00000086232	EIF2AK1	0.154574	0.00216098	0.0398544
ENSG00000186487	MYT1L	-0.595392	0.00216317	0.0398544	0.721904	0.000465373	0.0334045
ENSG00000062485	CS	0.174324	0.0021728	0.0399087
ENSG00000100632	ERH	-0.191431	0.00217187	0.0399087	-0.264575	5.46e-05	0.0066346
ENSG00000125089	SH3TC1	0.21399	0.00216895	0.0399087
ENSG00000100083	GGA1	0.201453	0.00218345	0.0400635
ENSG00000136908	DPM2	0.168233	0.00219667	0.0402647
ENSG00000141458	NPC1	0.181517	0.00220122	0.0403059
ENSG00000233932	CTXN2	-0.468492	0.0022034	0.0403059
ENSG00000173915	ATP5MK	-0.218554	0.00220568	0.0403064
ENSG00000125912	NCLN	0.268241	0.00222015	0.0404995
ENSG00000130830	MPP1	0.15032	0.00222076	0.0404995
ENSG00000197858	GPAA1	0.291987	0.00222479	0.0405318
ENSG00000070814	TCOF1	0.20435	0.00225513	0.041043
ENSG00000055483	USP36	0.209066	0.00226326	0.0411075
ENSG00000117614	SYF2	-0.165946	0.00226142	0.0411075
ENSG00000169220	RGS14	0.182875	0.00226978	0.0411427
ENSG00000177575	CD163	-0.16308	0.0022685	0.0411427
ENSG00000171596	NMUR1	0.295853	0.00228283	0.0413374
ENSG00000120913	PDLIM2	0.205225	0.00229017	0.0413868
ENSG00000161082	CELF5	-0.727317	0.00228797	0.0413868
ENSG00000162367	TAL1	0.165931	0.00230463	0.0416063
ENSG00000170873	MTSS1	0.171761	0.00230906	0.0416442
ENSG00000130479	MAP1S	0.321438	0.00232126	0.0417803
ENSG00000148180	GSN	0.164716	0.0023208	0.0417803
ENSG00000127527	EPS15L1	0.191293	0.00232641	0.0418312
ENSG00000007080	CCDC124	0.35205	0.00233916	0.0420183
ENSG00000126934	MAP2K2	0.187178	0.00235029	0.0421338
ENSG00000183337	BCOR	0.184146	0.00234873	0.0421338
ENSG00000047849	MAP4	0.173293	0.00236926	0.0423827
ENSG00000078328	RBFOX1	-0.718746	0.00237126	0.0423827
ENSG00000169714	CNBP	-0.15158	0.00237051	0.0423827
ENSG00000099624	ATP5F1D	0.403654	0.00237747	0.0424513
ENSG00000104969	SGTA	0.305396	0.00237982	0.0424513
ENSG00000158457	TSPAN33	0.197863	0.00238237	0.0424544
ENSG00000111802	TDP2	-0.163438	0.00239655	0.0426647
ENSG00000102901	CENPT	0.302013	0.0024157	0.0429535
ENSG00000181143	MUC16	-0.401349	0.00241756	0.0429535	0.700584	6.36e-07	0.000148138
ENSG00000106991	ENG	0.408044	0.00242469	0.0430377
ENSG00000075426	FOSL2	0.159615	0.00244478	0.0433513
ENSG00000149925	ALDOA	0.152997	0.00246534	0.0436728
ENSG00000106003	LFNG	0.165612	0.00247525	0.0438051
ENSG00000172725	CORO1B	0.188778	0.00248914	0.0440075
ENSG00000130787	HIP1R	0.212828	0.00251028	0.0443375
ENSG00000118046	STK11	0.170506	0.00253249	0.0446859
ENSG00000084112	SSH1	0.174942	0.00253766	0.0447332
ENSG00000126107	HECTD3	0.203637	0.00255821	0.0450511
ENSG00000146112	PPP1R18	0.161336	0.00256794	0.0451782
ENSG00000119547	ONECUT2	-0.710042	0.00258029	0.045351
ENSG00000197381	ADARB1	0.19391	0.00259313	0.045532
ENSG00000157570	TSPAN18	0.263656	0.00260157	0.0456355
ENSG00000165271	NOL6	0.226675	0.00261634	0.0458499
ENSG00000114353	GNAI2	0.154153	0.00263194	0.0460782
ENSG00000164236	ANKRD33B	0.23305	0.00264958	0.0463419
ENSG00000100258	LMF2	0.250826	0.00266554	0.0465755
ENSG00000011105	TSPAN9	0.307225	0.00268817	0.0468798
ENSG00000143624	INTS3	0.170891	0.00268766	0.0468798
ENSG00000162747	FCGR3B	-0.146577	0.00269314	0.0469208
ENSG00000048392	RRM2B	-0.158201	0.00270533	0.0470874
ENSG00000163395	IGFN1	-0.587762	0.00273572	0.0475703
ENSG00000146070	PLA2G7	-0.26774	0.00275678	0.0478771
ENSG00000160877	NACC1	0.27663	0.0027587	0.0478771
ENSG00000171858	RPS21	-0.165756	0.00277125	0.0480485
ENSG00000055070	SZRD1	0.16722	0.00281149	0.048699
ENSG00000060138	YBX3	0.146423	0.00283041	0.0489795
ENSG00000107738	VSIR	0.149691	0.00285027	0.0492757
ENSG00000116525	TRIM62	0.282921	0.00285916	0.0493424
ENSG00000165762	OR4K2	-0.741305	0.00285963	0.0493424
ENSG00000196954	CASP4	-0.148138	0.00286564	0.0493985
ENSG00000005379	TSPOAP1	0.273587	0.00286851	0.0494007
ENSG00000104852	SNRNP70	0.176837	0.00287816	0.0494718
ENSG00000135709	KIAA0513	0.160575	0.00287751	0.0494718
ENSG00000141179	PCTP	-0.16185	0.0028877	0.0495884
ENSG00000100364	KIAA0930	0.18149	0.00290716	0.0498735
ENSG00000112659	CUL9	0.189671	0.00290987	0.0498735
ENSG00000075826	SEC31B	0.238953	0.00291596	0.0499303
ENSG00000005020	SKAP2	NA	NA	NA	-0.206474	0.000240062	0.020612
ENSG00000005882	PDK2	NA	NA	NA	0.266055	0.00074262	0.0474246
ENSG00000012223	LTF	NA	NA	NA	0.330651	3.25e-07	8.22e-05	-0.249784	7.55e-05	0.0208314
ENSG00000012817	KDM5D	NA	NA	NA	0.428376	1.89e-06	0.000386215
ENSG00000019144	PHLDB1	NA	NA	NA	0.64802	0.000703781	0.0456147
ENSG00000026751	SLAMF7	NA	NA	NA	0.203895	0.000504421	0.0352211
ENSG00000055332	EIF2AK2	NA	NA	NA	0.185934	0.00068389	0.0451191
ENSG00000065328	MCM10	NA	NA	NA	0.560142	0.000718206	0.0463604
ENSG00000066279	ASPM	NA	NA	NA	0.273911	0.000457819	0.0331933
ENSG00000066926	FECH	NA	NA	NA	0.191153	0.000377868	0.0293543
ENSG00000067048	DDX3Y	NA	NA	NA	0.353486	8.24e-05	0.00910302
ENSG00000073792	IGF2BP2	NA	NA	NA	0.25586	9.08e-06	0.00149532
ENSG00000082293	COL19A1	NA	NA	NA	0.331598	1.37e-07	4.23e-05
ENSG00000082438	COBLL1	NA	NA	NA	0.273357	1.45e-05	0.00216651
ENSG00000088325	TPX2	NA	NA	NA	0.4634	1.29e-05	0.00197738
ENSG00000088827	SIGLEC1	NA	NA	NA				0.555825	6.04e-06	0.00275378
ENSG00000096006	CRISP3	NA	NA	NA	0.449948	5.4e-06	0.000949988	-0.407038	3.93e-05	0.0117666
ENSG00000096696	DSP	NA	NA	NA	0.434874	0.000270872	0.0226083
ENSG00000099804	CDC34	NA	NA	NA	0.218404	8.27e-05	0.00910302
ENSG00000100450	GZMH	NA	NA	NA				-0.314675	2.54e-08	2.69e-05
ENSG00000101057	MYBL2	NA	NA	NA	0.409773	0.000117234	0.0114335
ENSG00000102349	KLF8	NA	NA	NA	0.271332	0.000704111	0.0456147
ENSG00000102908	NFAT5	NA	NA	NA	0.19013	0.000459445	0.0331933
ENSG00000103723	AP3B2	NA	NA	NA	1.04698	1.78e-13	2.67e-10
ENSG00000105372	RPS19	NA	NA	NA	-0.188001	0.00037193	0.0290187
ENSG00000106714	CNTNAP3	NA	NA	NA				-0.343879	6.45e-10	7.72e-07
ENSG00000109674	NEIL3	NA	NA	NA	0.295825	8.88e-05	0.00947835
ENSG00000111796	KLRB1	NA	NA	NA	-0.229658	0.00022584	0.0198661
ENSG00000112306	RPS12	NA	NA	NA	-0.348642	4.76e-11	4.07e-08
ENSG00000112984	KIF20A	NA	NA	NA	0.589519	0.000200536	0.0179931
ENSG00000113811	SELENOK	NA	NA	NA	-0.23366	9.37e-05	0.00977657
ENSG00000114166	KAT2B	NA	NA	NA	0.207392	0.000113072	0.0112727
ENSG00000114374	USP9Y	NA	NA	NA	0.47347	9.75e-08	3.37e-05
ENSG00000115993	TRAK2	NA	NA	NA	0.209674	8.67e-05	0.00943232
ENSG00000116459	ATP5PB	NA	NA	NA	-0.190324	0.000785535	0.0498065
ENSG00000116675	DNAJC6	NA	NA	NA	0.268843	6.63e-05	0.00775744
ENSG00000117410	ATP6V0B	NA	NA	NA	-0.189184	0.00069835	0.0456147
ENSG00000117724	CENPF	NA	NA	NA	0.27068	0.000449308	0.0330444
ENSG00000117983	MUC5B	NA	NA	NA	0.678937	3.87e-05	0.00503474
ENSG00000118113	MMP8	NA	NA	NA	0.687772	8.92e-17	2.67e-13	-0.533762	1.18e-10	1.93e-07
ENSG00000120217	CD274	NA	NA	NA	0.354371	1e-07	3.39e-05	-0.250366	0.000118947	0.0263519
ENSG00000120278	PLEKHG1	NA	NA	NA	0.247171	0.000460581	0.0331933
ENSG00000122025	FLT3	NA	NA	NA	-0.36229	4.22e-05	0.00536695
ENSG00000122026	RPL21	NA	NA	NA	-0.240446	6.93e-06	0.00117369
ENSG00000122565	CBX3	NA	NA	NA	-0.216882	0.000175219	0.0160423
ENSG00000122966	CIT	NA	NA	NA	0.416705	0.00039566	0.0301623
ENSG00000124102	PI3	NA	NA	NA	0.386117	3.43e-11	3.42e-08	-0.455761	2.12e-16	9.5e-13
ENSG00000124469	CEACAM8	NA	NA	NA	0.511556	2.98e-08	1.27e-05	-0.410136	6.5e-06	0.00284571
ENSG00000125356	NDUFA1	NA	NA	NA	-0.227451	0.000283679	0.0235677
ENSG00000125810	CD93	NA	NA	NA	-0.181704	0.000700605	0.0456147
ENSG00000125971	DYNLRB1	NA	NA	NA	0.21809	0.000559428	0.0381709
ENSG00000127954	STEAP4	NA	NA	NA				-0.191178	0.000162699	0.0339493
ENSG00000130227	XPO7	NA	NA	NA	0.209509	0.000102706	0.010472
ENSG00000131016	AKAP12	NA	NA	NA				0.297639	7.34e-06	0.00313741
ENSG00000131747	TOP2A	NA	NA	NA	0.386365	4.42e-06	0.000810129
ENSG00000132466	ANKRD17	NA	NA	NA	0.188528	0.000512645	0.035519
ENSG00000133424	LARGE1	NA	NA	NA	0.307596	0.000762761	0.0485381
ENSG00000133606	MKRN1	NA	NA	NA	0.254677	1.28e-06	0.000280951
ENSG00000133687	TMTC1	NA	NA	NA	0.431283	1.58e-07	4.81e-05
ENSG00000133742	CA1	NA	NA	NA	0.278412	3.32e-07	8.27e-05
ENSG00000134061	CD180	NA	NA	NA	0.210582	0.000266886	0.0224053
ENSG00000134755	DSC2	NA	NA	NA				-0.218829	0.000222684	0.0434355
ENSG00000135046	ANXA1	NA	NA	NA	-0.260718	1.51e-06	0.000322504
ENSG00000136929	HEMGN	NA	NA	NA	0.183744	0.000616563	0.041439
ENSG00000137040	RANBP6	NA	NA	NA	-0.199493	0.000677894	0.0448886
ENSG00000137073	UBAP2	NA	NA	NA	0.223552	0.000153737	0.0143688
ENSG00000137198	GMPR	NA	NA	NA	0.198073	0.000348668	0.0276852
ENSG00000137757	CASP5	NA	NA	NA	0.363577	1.11e-06	0.000249654
ENSG00000137804	NUSAP1	NA	NA	NA	0.34145	1.06e-05	0.00168793
ENSG00000137876	RSL24D1	NA	NA	NA	-0.220889	0.000657293	0.0440116
ENSG00000138772	ANXA3	NA	NA	NA				-0.279284	3.56e-06	0.00177262
ENSG00000141837	CACNA1A	NA	NA	NA	0.527176	0.000187166	0.0169631
ENSG00000143476	DTL	NA	NA	NA	0.483574	0.00015513	0.0144239
ENSG00000143479	DYRK3	NA	NA	NA	0.262688	0.000525644	0.0361406
ENSG00000143742	SRP9	NA	NA	NA	-0.218047	0.000116605	0.0114335
ENSG00000145386	CCNA2	NA	NA	NA	0.38244	0.000447518	0.0330444
ENSG00000148346	LCN2	NA	NA	NA	0.429028	2.52e-07	6.86e-05
ENSG00000148773	MKI67	NA	NA	NA	0.49505	3.16e-15	8.1e-12
ENSG00000148834	GSTO1	NA	NA	NA	-0.223809	0.000453938	0.0331933
ENSG00000149131	SERPING1	NA	NA	NA	0.378154	1.66e-05	0.00245617
ENSG00000150337	FCGR1A	NA	NA	NA	0.371769	4.14e-10	2.97e-07
ENSG00000150347	ARID5B	NA	NA	NA	0.198669	0.000356571	0.028188
ENSG00000151320	AKAP6	NA	NA	NA	0.31922	0.000256978	0.0218553
ENSG00000153253	SCN3A	NA	NA	NA	0.390142	1.14e-06	0.000252063
ENSG00000155749	FLACC1	NA	NA	NA	0.348807	3.15e-06	0.000603674
ENSG00000156689	GLYATL2	NA	NA	NA	1.22421	6.96e-07	0.000160072
ENSG00000156738	MS4A1	NA	NA	NA	0.271838	5.45e-07	0.000128591
ENSG00000157168	NRG1	NA	NA	NA	0.507547	1.69e-08	7.59e-06
ENSG00000157514	TSC22D3	NA	NA	NA	-0.228808	1.7e-05	0.00248242
ENSG00000157551	KCNJ15	NA	NA	NA	0.30398	1.56e-08	7.38e-06	-0.201423	9.79e-05	0.0240221
ENSG00000157654	PALM2AKAP2	NA	NA	NA	0.277275	1.67e-06	0.000348976
ENSG00000158578	ALAS2	NA	NA	NA	0.232757	1.06e-05	0.00168793
ENSG00000159346	ADIPOR1	NA	NA	NA	0.220377	2.6e-05	0.00358664
ENSG00000160179	ABCG1	NA	NA	NA	-0.357234	1.16e-07	3.71e-05
ENSG00000163534	FCRL1	NA	NA	NA	0.235833	7.95e-05	0.00886088
ENSG00000163554	SPTA1	NA	NA	NA	0.277623	9.4e-06	0.00153424
ENSG00000164116	GUCY1A1	NA	NA	NA				0.254312	8.77e-05	0.0219226
ENSG00000164587	RPS14	NA	NA	NA	-0.183585	0.000549121	0.0376106
ENSG00000164611	PTTG1	NA	NA	NA	0.304434	0.000730789	0.0468358
ENSG00000164821	DEFA4	NA	NA	NA	0.349418	0.000479948	0.0340422
ENSG00000165092	ALDH1A1	NA	NA	NA	-0.27069	1.67e-05	0.00245866
ENSG00000165181	SHOC1	NA	NA	NA	0.267485	0.00047262	0.0337895
ENSG00000165949	IFI27	NA	NA	NA	0.669809	4.14e-19	3.72e-15	0.568442	3.9e-16	1.4e-12
ENSG00000167768	KRT1	NA	NA	NA	0.31643	9.71e-09	4.84e-06
ENSG00000167815	PRDX2	NA	NA	NA	0.228522	6.49e-05	0.00770845
ENSG00000168329	CX3CR1	NA	NA	NA	0.193915	0.000302893	0.0247064
ENSG00000169385	RNASE2	NA	NA	NA	0.340609	2.45e-07	6.78e-05
ENSG00000169507	SLC38A11	NA	NA	NA	0.466766	0.00023247	0.0202508
ENSG00000169876	MUC17	NA	NA	NA	0.961572	6.81e-05	0.00788526
ENSG00000169877	AHSP	NA	NA	NA	0.411835	6.79e-12	8.12e-09	-0.219131	8.8e-05	0.0219226
ENSG00000170345	FOS	NA	NA	NA	-0.214128	0.000316432	0.0255782
ENSG00000171848	RRM2	NA	NA	NA	0.630951	3.82e-11	3.61e-08
ENSG00000172331	BPGM	NA	NA	NA	0.246132	4.54e-06	0.000814367
ENSG00000173482	PTPRM	NA	NA	NA	0.329896	3.79e-05	0.00496814
ENSG00000175582	RAB6A	NA	NA	NA	0.202364	0.000234895	0.0203632
ENSG00000177600	RPLP2	NA	NA	NA	-0.192022	0.000311246	0.0252729
ENSG00000179639	FCER1A	NA	NA	NA	-0.303248	2.91e-07	7.78e-05
ENSG00000179869	ABCA13	NA	NA	NA	0.559361	1.26e-11	1.41e-08	-0.509543	4.78e-10	6.6e-07
ENSG00000181788	SIAH2	NA	NA	NA	0.228242	2.54e-05	0.00353344
ENSG00000181826	RELL1	NA	NA	NA	-0.206843	0.000382595	0.0295934
ENSG00000182899	RPL35A	NA	NA	NA	-0.180613	0.000788245	0.0498065
ENSG00000183111	ARHGEF37	NA	NA	NA	0.335241	0.000433629	0.0324228
ENSG00000183336	BOLA2	NA	NA	NA	0.427599	0.000221069	0.0195423
ENSG00000183878	UTY	NA	NA	NA	0.424492	9.08e-07	0.000206219	-0.418264	2.01e-06	0.00116557
ENSG00000184226	PCDH9	NA	NA	NA	0.205517	0.000298607	0.0244681
ENSG00000184357	H1.5	NA	NA	NA	0.363331	6.33e-09	3.37e-06	-0.277155	3.52e-06	0.00177262
ENSG00000185130	H2BC13	NA	NA	NA	0.392299	3.05e-05	0.00411057
ENSG00000185950	IRS2	NA	NA	NA	-0.229454	0.000251743	0.0215121
ENSG00000187554	TLR5	NA	NA	NA	0.232435	0.000102184	0.010472
ENSG00000187608	ISG15	NA	NA	NA				0.297282	0.00010223	0.0244603
ENSG00000187627	RGPD1	NA	NA	NA	0.310199	1.92e-05	0.0027558
ENSG00000189221	MAOA	NA	NA	NA	0.707392	2.54e-09	1.47e-06
ENSG00000196154	S100A4	NA	NA	NA	-0.215329	5.51e-05	0.0066346
ENSG00000196531	NACA	NA	NA	NA	-0.216757	4.06e-05	0.00520441
ENSG00000196683	TOMM7	NA	NA	NA	-0.319994	4.72e-08	1.8e-05
ENSG00000197081	IGF2R	NA	NA	NA	0.182569	0.000520807	0.0359457
ENSG00000197153	H3C12	NA	NA	NA	0.379062	0.000116827	0.0114335
ENSG00000197238	H4C11	NA	NA	NA	0.322768	3.17e-07	8.22e-05
ENSG00000197256	KANK2	NA	NA	NA	0.287876	0.00025948	0.021964
ENSG00000197756	RPL37A	NA	NA	NA	-0.199772	0.000149737	0.0141423
ENSG00000204010	IFIT1B	NA	NA	NA	0.381327	3.12e-11	3.29e-08
ENSG00000204613	TRIM10	NA	NA	NA	0.211022	0.000676673	0.0448886
ENSG00000204815	ODAD4	NA	NA	NA	0.441035	2.46e-05	0.00344744
ENSG00000205155	PSENEN	NA	NA	NA	-0.231384	0.000116878	0.0114335
ENSG00000205542	TMSB4X	NA	NA	NA	-0.216295	3.77e-05	0.00496814
ENSG00000206047	DEFA1	NA	NA	NA				0.710292	7.93e-12	1.78e-08
ENSG00000213088	ACKR1	NA	NA	NA				-0.74974	0.000247597	0.0472672
ENSG00000213648	SULT1A4	NA	NA	NA	0.447398	0.000131296	0.0125995
ENSG00000213949	ITGA1	NA	NA	NA	0.266462	0.000232233	0.0202508
ENSG00000215695	RSC1A1	NA	NA	NA	0.370765	5.57e-06	0.000961192
ENSG00000221869	CEBPD	NA	NA	NA	-0.240576	0.000439423	0.0326823
ENSG00000223865	HLA.DPB1	NA	NA	NA	-0.197426	0.000294982	0.0243938
ENSG00000231500	RPS18	NA	NA	NA	-0.186973	0.00041995	0.0315314
ENSG00000234745	HLA.B	NA	NA	NA	-0.198114	0.000141332	0.0134191
ENSG00000234857	HNRNPUL2.BSCL2	NA	NA	NA				0.543855	9.91e-05	0.0240221
ENSG00000236320	SLFN14	NA	NA	NA	0.255292	4.67e-05	0.00578131
ENSG00000239839	DEFA3	NA	NA	NA	0.687541	1.5e-30	2.69e-26
ENSG00000248905	FMN1	NA	NA	NA	0.361745	8.12e-09	4.16e-06
ENSG00000254996	ANKHD1.EIF4EBP3	NA	NA	NA	0.198701	0.000394019	0.0301623
ENSG00000267740		NA	NA	NA	0.796294	2.37e-07	6.65e-05
ENSG00000271503	CCL5	NA	NA	NA	0.221391	3.55e-05	0.00475966
ENSG00000273703	H2BC14	NA	NA	NA	0.421235	1.61e-08	7.4e-06
ENSG00000273976	GOLGA6L1	NA	NA	NA	0.875406	5.5e-05	0.0066346
ENSG00000273983	H3C8	NA	NA	NA	0.416044	6.52e-06	0.00111497
ENSG00000274641	H2BC17	NA	NA	NA	0.322035	2.63e-05	0.00359876
ENSG00000275379	H3C11	NA	NA	NA	0.248209	0.000562806	0.0382559
ENSG00000276368	H2AC14	NA	NA	NA	0.526348	2.02e-07	5.84e-05
ENSG00000276410	H2BC3	NA	NA	NA	0.417064	2.33e-06	0.00046436
ENSG00000276903	H2AC16	NA	NA	NA	0.422595	6.15e-05	0.00736078
ENSG00000277224	H2BC7	NA	NA	NA	0.228133	0.000346586	0.0276421
ENSG00000284690	CD300H	NA	NA	NA	-0.388562	0.000204395	0.0182481
ENSG00000285000		NA	NA	NA	0.422077	1.71e-06	0.000353691
ENSG00000286522	H3C2	NA	NA	NA	0.36409	5.56e-06	0.000961192
ENSG00000287080	H3C3	NA	NA	NA	0.609369	1.21e-14	2.17e-11
ENSG00000288681		NA	NA	NA				-0.227563	0.000109091	0.0254239

## Sheet: Table T1B
Supplemental Table T1D: eQTLs significantly associated with genes diffrentially expressed by LDL / small LDL / large LDL and reported in GWAS of lipid and lipid-related traits
eQTL / SNP	Chromosome	Position	Minor Allele	Major Allele	MAF in GENE-FORCAST	mRNA Ensembl ID	mRNA Symbol	LDL / LDL particle associated with the mRNA in our DE analysis	eQTL Beta	eQTL raw p-value	eQTL adjusted p-value	GWAS Pubmed ID	GWAS Link to publication	GWAS Study Title	GWAS Disease / Trait	GWAS Mapped Gene	GWAS Context of the SNP	GWAS OR / BETA	GWAS P-Value
rs10902226	11	843097	C	G	0.45	ENSG00000177697	CD151	LDL	4.21965	2.89e-09	7.43e-06	34594039	www.ncbi.nlm.nih.gov/pubmed/34594039	A cross-population atlas of genetic associations for 220 human phenotypes.	Weight	TSPAN4	intron_variant	0.01	3e-08
rs11205277	1	149920979	G	A	0.11	ENSG00000143382	ADAMTSL4	LDL	4.60412	2.7e-05	0.0197	25673412	www.ncbi.nlm.nih.gov/pubmed/25673412	New genetic loci link adipose and insulin biology to body fat distribution.	Waist circumference adjusted for body mass index	SV2A - SF3B4	upstream_gene_variant	0.02	2e-07
	1	149920979	G	A	0.11	ENSG00000143382	ADAMTSL4		4.60412	2.7e-05	0.0197	28443625	www.ncbi.nlm.nih.gov/pubmed/28443625	Genome-wide meta-analysis of 241,258 adults accounting for smoking behaviour identifies novel loci for obesity traits.	Waist circumference adjusted for BMI in non-smokers	SV2A - SF3B4	upstream_gene_variant	0.03	4e-12
	1	149920979	G	A	0.11	ENSG00000143382	ADAMTSL4		4.60412	2.7e-05	0.0197	25673412	www.ncbi.nlm.nih.gov/pubmed/25673412	New genetic loci link adipose and insulin biology to body fat distribution.	Waist circumference adjusted for body mass index	SV2A - SF3B4	upstream_gene_variant	0.03	1e-08
	1	149920979	G	A	0.11	ENSG00000143382	ADAMTSL4		4.60412	2.7e-05	0.0197	30166351	www.ncbi.nlm.nih.gov/pubmed/30166351	Multitrait genome association analysis identifies new susceptibility genes for human anthropometric variation in the GCAT cohort.	Anthropometric traits (multi-trait analysis)	SV2A - SF3B4	upstream_gene_variant	NA	1e-53
	1	149920979	G	A	0.11	ENSG00000143382	ADAMTSL4		4.60412	2.7e-05	0.0197	28443625	www.ncbi.nlm.nih.gov/pubmed/28443625	Genome-wide meta-analysis of 241,258 adults accounting for smoking behaviour identifies novel loci for obesity traits.	Waist circumference adjusted for BMI in non-smokers	SV2A - SF3B4	upstream_gene_variant	0.03	3e-07
rs11246328	11	843461	C	T	0.46	ENSG00000177697	CD151	LDL	3.28128	2.74e-06	0.00322	31669095	www.ncbi.nlm.nih.gov/pubmed/31669095	Shared Genetic and Experimental Links between Obesity-Related Traits and Asthma Subtypes in UK Biobank.	Body mass index	TSPAN4	5_prime_UTR_variant	NA	5e-09
rs11636031	15	75523417	T	C	0.46	ENSG00000140400	MAN2C1	LDL	-5.81887	8.07e-16	5.7e-12	35551307	www.ncbi.nlm.nih.gov/pubmed/35551307	Multi-ancestry genetic study of type 2 diabetes highlights the power of diverse populations for discovery and translation.	Type 2 diabetes	PTPN9	intron_variant	1.05	5e-18
rs11666808	19	18272696	T	C	0.27	ENSG00000130518	IQCN	LDL	1.72572	5.96e-05	0.0358	33980691	www.ncbi.nlm.nih.gov/pubmed/33980691	Genetic evidence for different adiposity phenotypes and their opposing influence on ectopic fat and risk of cardiometabolic disease.	Triglycerides	IQCN	intron_variant	0.01	3e-09
	19	18272696	T	C	0.27	ENSG00000130518	IQCN		1.72572	5.96e-05	0.0358	31669095	www.ncbi.nlm.nih.gov/pubmed/31669095	Shared Genetic and Experimental Links between Obesity-Related Traits and Asthma Subtypes in UK Biobank.	Waist-to-hip ratio adjusted for BMI	IQCN	intron_variant	NA	2e-42
	19	18272696	T	C	0.27	ENSG00000130518	IQCN		1.72572	5.96e-05	0.0358	33980691	www.ncbi.nlm.nih.gov/pubmed/33980691	Genetic evidence for different adiposity phenotypes and their opposing influence on ectopic fat and risk of cardiometabolic disease.	Metabolic biomarkers (multivariate analysis)	IQCN	intron_variant	NA	9e-24
	19	18272696	T	C	0.27	ENSG00000130518	IQCN		1.72572	5.96e-05	0.0358	30239722	www.ncbi.nlm.nih.gov/pubmed/30239722	Meta-analysis of genome-wide association studies for body fat distribution in 694,649 individuals of European ancestry.	Waist-hip ratio	IQCN	intron_variant	0.03	1e-44
	19	18272696	T	C	0.27	ENSG00000130518	IQCN		1.72572	5.96e-05	0.0358	36402844	www.ncbi.nlm.nih.gov/pubmed/36402844	The link between liver fat and cardiometabolic diseases is highlighted by genome-wide association study of MRI-derived measures of body composition.	Body composition (MOSTest)	IQCN	intron_variant	6.82	9e-12
	19	18272696	T	C	0.27	ENSG00000130518	IQCN		1.72572	5.96e-05	0.0358	34021172	www.ncbi.nlm.nih.gov/pubmed/34021172	GWAS of allometric body-shape indices in UK Biobank identifies loci suggesting associations with morphogenesis, organogenesis, adrenal cell renewal and cancer.	Waist-to-hip ratio adjusted for BMI	IQCN	intron_variant	0.03	4e-23
	19	18272696	T	C	0.27	ENSG00000130518	IQCN		1.72572	5.96e-05	0.0358	34128465	www.ncbi.nlm.nih.gov/pubmed/34128465	Genetic architecture of 11 organ traits derived from abdominal MRI using deep learning.	Visceral adipose tissue volume	IQCN	intron_variant	0.04	4e-08
	19	18272696	T	C	0.27	ENSG00000130518	IQCN		1.72572	5.96e-05	0.0358	33980691	www.ncbi.nlm.nih.gov/pubmed/33980691	Genetic evidence for different adiposity phenotypes and their opposing influence on ectopic fat and risk of cardiometabolic disease.	Body fat percentage	IQCN	intron_variant	0.02	6e-27
	19	18272696	T	C	0.27	ENSG00000130518	IQCN		1.72572	5.96e-05	0.0358	30593698	www.ncbi.nlm.nih.gov/pubmed/30593698	Genomics of body fat percentage may contribute to sex bias in anorexia nervosa.	Body fat percentage	IQCN	intron_variant	0.2	1e-13
rs13737	15	75639788	G	T	0.49	ENSG00000140400	MAN2C1	LDL	-3.16543	8.52e-06	0.00803	30297969	www.ncbi.nlm.nih.gov/pubmed/30297969	Fine-mapping type 2 diabetes loci to single-variant resolution using high-density imputation and islet-specific epigenome maps.	Type 2 diabetes	IMP3	synonymous_variant	1.05	6e-10
rs199605734	11	117208717	G	A	0.41	ENSG00000149591	TAGLN	LDL	-1.28961	2.72e-07	0.000444	29875488	www.ncbi.nlm.nih.gov/pubmed/29875488	Genomic atlas of the human plasma proteome.	Proprotein convertase subtilisin/kexin type 7 levels (PCSK7.4459.68.2)	PCSK7	non_coding_transcript_exon_variant	0.31	1e-23
rs2076614	1	17086964	A	G	0.33	ENSG00000117115	PADI2	LDL	-17.0539	1.35e-07	0.000244	34021172	www.ncbi.nlm.nih.gov/pubmed/34021172	GWAS of allometric body-shape indices in UK Biobank identifies loci suggesting associations with morphogenesis, organogenesis, adrenal cell renewal and cancer.	Waist circumference adjusted for body mass index	PADI2	intron_variant	0.02	7e-09
rs2078267	11	64566642	T	C	0.14	ENSG00000126432	PRDX5	LDL, small.LDL	24.0191	4.65e-05	0.0297	32363570	www.ncbi.nlm.nih.gov/pubmed/32363570	Multifaceted genome-wide study identifies novel regulatory loci in SLC22A11 and ZNF45 for body mass index in Indians.	Body mass index	SLC22A11	non_coding_transcript_exon_variant	0.45	5e-08
rs2234458	11	65871903	T	C	0.33	ENSG00000172543	CTSW	LDL	7.20334	1.32e-06	0.00175	36581621	www.ncbi.nlm.nih.gov/pubmed/36581621	Genomics and phenomics of body mass index reveals a complex disease network.	Body mass index	EFEMP2	non_coding_transcript_exon_variant	0.02	1e-21
	11	65871903	T	C	0.33	ENSG00000172543	CTSW		7.20334	1.32e-06	0.00175	30595370	www.ncbi.nlm.nih.gov/pubmed/30595370	Leveraging Polygenic Functional Enrichment to Improve GWAS Power.	Body mass index	EFEMP2	non_coding_transcript_exon_variant	NA	2e-21
rs236911	11	117214554	C	A	0.11	ENSG00000149591	TAGLN	LDL	-1.19447	4.71e-05	0.0299	29507422	www.ncbi.nlm.nih.gov/pubmed/29507422	A large electronic-health-record-based genome-wide study of serum lipids.	Triglycerides	PCSK7	non_coding_transcript_exon_variant	0.09	1e-09
		117214554	C	A	0.11				-1.19447	4.71e-05	0.0299				High density lipoprotein cholesterol levels	PCSK7	non_coding_transcript_exon_variant	0.02	4e-06
		117214554	C	A	0.11				-1.19447	4.71e-05	0.0299				Total cholesterol levels	PCSK7	non_coding_transcript_exon_variant	0.03	3e-06
		117214554	C	A	0.11	ENSG00000149577	SIDT2	LDL	-5.68997	1.68e-06	0.00213				Triglycerides	PCSK7	non_coding_transcript_exon_variant	0.09	1e-09
		117214554	C	A	0.11				-5.68997	1.68e-06	0.00213				Total cholesterol levels	PCSK7	non_coding_transcript_exon_variant	0.03	3e-06
rs2701185	12	120915171	A	G	0.35	ENSG00000089154	GCN1	LDL	4.53858	1.86e-05	0.0146	37277458	www.ncbi.nlm.nih.gov/pubmed/37277458	The genetics of a "femaleness/maleness" score in cardiometabolic traits in the UK biobank.	Multi-trait sum score	CLIC1P1 - RPL12P33	upstream_gene_variant	NA	2e-12
rs34292685	11	64281549	T	C	0.07	ENSG00000126432	PRDX5	LDL, small.LDL	35.7861	4.81e-06	0.00509	32376654	www.ncbi.nlm.nih.gov/pubmed/32376654	Use of genetic variation to separate the effects of early and later life adiposity on disease risk: mendelian randomisation study.	Adult body size	BAD, GPR137	intron_variant	0.01	8e-12
	11	64281549	T	C	0.07	ENSG00000126432	PRDX5		35.7861	4.81e-06	0.00509	31669095	www.ncbi.nlm.nih.gov/pubmed/31669095	Shared Genetic and Experimental Links between Obesity-Related Traits and Asthma Subtypes in UK Biobank.	Body mass index	BAD, GPR137	intron_variant	NA	1e-13
	11	64281549	T	C	0.07	ENSG00000126432	PRDX5		35.7861	4.81e-06	0.00509	30239722	www.ncbi.nlm.nih.gov/pubmed/30239722	Meta-analysis of genome-wide association studies for body fat distribution in 694,649 individuals of European ancestry.	Body mass index	BAD, GPR137	intron_variant	0.02	7e-13
	11	64281549	T	C	0.07	ENSG00000126432	PRDX5		35.7861	4.81e-06	0.00509	30595370	www.ncbi.nlm.nih.gov/pubmed/30595370	Leveraging Polygenic Functional Enrichment to Improve GWAS Power.	Body mass index	BAD, GPR137	intron_variant	NA	1e-13
rs35188965	5	1104823	T	C	0.36	ENSG00000113504	SLC12A7	LDL	-4.4318	1.17e-08	2.72e-05	34594039	www.ncbi.nlm.nih.gov/pubmed/34594039	A cross-population atlas of genetic associations for 220 human phenotypes.	Hemoglobin A1c levels	SLC12A7	intron_variant	0.02	7e-13
rs36111056	15	82793121	A	G	0.12	ENSG00000103723	AP3B2	small.LDL	4.10411	1.21e-07	0.000221	32541925	www.ncbi.nlm.nih.gov/pubmed/32541925	Discovery of 318 new risk loci for type 2 diabetes and related vascular outcomes among 1.4 million participants in a multi-ancestry meta-analysis.	Type 2 diabetes	FSD2	intron_variant	0.03	2e-09
rs3822262	4	6696039	G	T	0.23	ENSG00000163993	S100P	LDL, small.LDL	-11.6279	2.67e-05	0.0195	23251661	www.ncbi.nlm.nih.gov/pubmed/23251661	Novel genetic loci identified for the pathophysiology of childhood obesity in the Hispanic population.	Obesity-related traits	S100P	intron_variant	0.03	3e-06
rs3852789	16	72194607	C	A	0.2	ENSG00000257017	HP	LDL, small.LDL, large.LDL	-2.01167	9.1e-05	0.0487	36142332	www.ncbi.nlm.nih.gov/pubmed/36142332	Common and Rare <i>PCSK9</i> Variants Associated with Low-Density Lipoprotein Cholesterol Levels and the Risk of Diabetes Mellitus: A Mendelian Randomization Study.	LDL cholesterol levels	PMFBP1 - LINC01572	regulatory_region_variant	0.01	9e-18
	16	72194607	C	A	0.2	ENSG00000257017	HP		-2.01167	9.1e-05	0.0487	36329257	www.ncbi.nlm.nih.gov/pubmed/36329257	Phenome-wide analysis of Taiwan Biobank reveals novel glycemia-related loci and genetic risks for diabetes.	Low density lipoprotein cholesterol levels	PMFBP1 - LINC01572	regulatory_region_variant	NA	1e-26
	16	72194607	C	A	0.2	ENSG00000257017	HP		-2.01167	9.1e-05	0.0487	33462484	www.ncbi.nlm.nih.gov/pubmed/33462484	Genetics of 35 blood and urine biomarkers in the UK Biobank.	Low density lipoprotein cholesterol levels	PMFBP1 - LINC01572	regulatory_region_variant	0.02	4e-09
rs4325129	1	159492591	G	A	0.05	ENSG00000213088	ACKR1	large.LDL	0.972836	2.13e-05	0.0163	23251661	www.ncbi.nlm.nih.gov/pubmed/23251661	Novel genetic loci identified for the pathophysiology of childhood obesity in the Hispanic population.	Obesity-related traits	LINC02819 - OR10J5	intergenic_variant	0.03	6e-06
rs4381565	15	75509813	A	G	0.45	ENSG00000140400	MAN2C1	LDL	-5.73348	3.71e-15	2.41e-11	34021172	www.ncbi.nlm.nih.gov/pubmed/34021172	GWAS of allometric body-shape indices in UK Biobank identifies loci suggesting associations with morphogenesis, organogenesis, adrenal cell renewal and cancer.	Hip circumference adjusted for BMI	PTPN9	intron_variant	0.02	1e-10
rs45615138	16	88703906	A	G	0.09	ENSG00000141012	GALNS	LDL	3.05793	6.1e-05	0.0364	35893037	www.ncbi.nlm.nih.gov/pubmed/35893037	Susceptibility Loci for Type 2 Diabetes in the Ethnically Endogamous Indian Sindhi Population: A Pooled Blood Genome-Wide Association Study.	Type 2 diabetes	RNF166	intron_variant	NA	7e-23
rs4761234	12	69338325	C	T	0.14	ENSG00000090382	LYZ	LDL, small.LDL	-765.822	3.59e-05	0.0245	32203549	www.ncbi.nlm.nih.gov/pubmed/32203549	Evaluating the relationship between circulating lipoprotein lipids and apolipoproteins with risk of coronary heart disease: A multivariable Mendelian randomisation analysis.	Triglyceride levels	C1GALT1P1 - LYZ	TF_binding_site_variant	0.01	4e-12
rs4787	11	65592439	T	C	0.42	ENSG00000172543	CTSW	LDL	6.85936	2.68e-06	0.00316	35213538	www.ncbi.nlm.nih.gov/pubmed/35213538	Characterising metabolomic signatures of lipid-modifying therapies through drug target mendelian randomisation.	Cholesterol to total lipids ratio in large LDL	EHBP1L1	3_prime_UTR_variant	0.03	2e-08
rs4821724	22	37919462	T	C	0.27	ENSG00000100116	GCAT	LDL	1.6449	4.62e-05	0.0295	32193382	www.ncbi.nlm.nih.gov/pubmed/32193382	Comprehensive genomic analysis of dietary habits in UK Biobank identifies hundreds of genetic associations.	Oily fish consumption	MICALL1	non_coding_transcript_exon_variant	0.01	1e-08
rs532086	6	31913532	C	T	0.11	ENSG00000204463	BAG6	LDL	29.7359	4.79e-05	0.0303	34021172	www.ncbi.nlm.nih.gov/pubmed/34021172	GWAS of allometric body-shape indices in UK Biobank identifies loci suggesting associations with morphogenesis, organogenesis, adrenal cell renewal and cancer.	Waist-hip index	C2, C2, C2, C2, C2, C2	intron_variant	0.03	1e-12
	6	31913532	C	T	0.11	ENSG00000204463	BAG6		29.7359	4.79e-05	0.0303	34021172	www.ncbi.nlm.nih.gov/pubmed/34021172		Waist-to-hip ratio adjusted for BMI			0.03	2e-14
	6	31913532	C	T	0.11	ENSG00000204463	BAG6		29.7359	4.79e-05	0.0303	34021172	www.ncbi.nlm.nih.gov/pubmed/34021172		Hip circumference adjusted for BMI			0.03	9e-10
rs58847779	22	37736644	C	T	0.06	ENSG00000100116	GCAT	LDL	3.68222	3.15e-07	0.000506	28736931	www.ncbi.nlm.nih.gov/pubmed/28736931	Genetic Variants in HSD17B3, SMAD3, and IPO11 Impact Circulating Lipids in Response to Fenofibrate in Individuals With Type 2 Diabetes.	Total cholesterol change in response to fenofibrate in statin-treated type 2 diabetes	TRIOBP	intron_variant	0.04	7e-07
rs622614	11	65895768	C	T	0.33	ENSG00000172543	CTSW	LDL	6.35102	2.46e-05	0.0183	36376304	www.ncbi.nlm.nih.gov/pubmed/36376304	Pleiotropic genetic architecture and novel loci for C-reactive protein levels.	High-density lipoprotein levels (MTAG)	FOSL1	intron_variant	0.02	4e-11
rs625652	11	65874460	A	T	0.49	ENSG00000172543	CTSW	LDL	8.06128	8.02e-09	1.92e-05	34594039	www.ncbi.nlm.nih.gov/pubmed/34594039	A cross-population atlas of genetic associations for 220 human phenotypes.	Body mass index	EFEMP2 - CTSW	intergenic_variant	0.02	3e-18
rs6495182	15	75522047	T	C	0.48	ENSG00000140400	MAN2C1	LDL	5.93273	6.56e-17	5.28e-13	32541925	www.ncbi.nlm.nih.gov/pubmed/32541925	Discovery of 318 new risk loci for type 2 diabetes and related vascular outcomes among 1.4 million participants in a multi-ancestry meta-analysis.	Type 2 diabetes	PTPN9	intron_variant	0.04	3e-14
rs7112513	11	117166645	A	G	0.15	ENSG00000149577	SIDT2	LDL	-5.76489	5.35e-08	0.000106	34503513	www.ncbi.nlm.nih.gov/pubmed/34503513	Genome-wide analysis of blood lipid metabolites in over 5000 South Asians reveals biological insights at cardiometabolic disease loci.	Cholesterol_[M+H-H2O]1+ levels	PAFAH1B2	intron_variant	0.09	4e-10
	11	117166645	A	G	0.15	ENSG00000149591	TAGLN	LDL	-1.11312	2.36e-05	0.0177		www.ncbi.nlm.nih.gov/pubmed/34503513	Genome-wide analysis of blood lipid metabolites in over 5000 South Asians reveals biological insights at cardiometabolic disease loci.	Cholesterol_[M+H-H2O]1+ levels	PAFAH1B2	intron_variant	0.09	4e-10
rs7124676	11	64545819	A	G	0.13	ENSG00000126432	PRDX5	LDL, small.LDL	25.2585	3.03e-05	0.0215	23251661	www.ncbi.nlm.nih.gov/pubmed/23251661	Novel genetic loci identified for the pathophysiology of childhood obesity in the Hispanic population.	Obesity-related traits	LINC02724 - SLC22A11	regulatory_region_variant	0.04	3e-06
rs7166281	15	75635851	G	T	0.48	ENSG00000140400	MAN2C1	LDL	4.0561	2.56e-08	5.47e-05	30595370	www.ncbi.nlm.nih.gov/pubmed/30595370	Leveraging Polygenic Functional Enrichment to Improve GWAS Power.	Type 2 diabetes	SNUPN - IMP3	upstream_gene_variant	NA	1e-07
rs7200153	16	72182890	A	C	0.16	ENSG00000257017	HP	LDL, small.LDL, large.LDL	-2.42347	1.64e-05	0.0133	31217584	www.ncbi.nlm.nih.gov/pubmed/31217584	Genetic analyses of diverse populations improves discovery for complex traits.	Total cholesterol levels	PMFBP1 - LINC01572	regulatory_region_variant	5.1	9e-10
	16	72182890	A	C	0.16	ENSG00000257017	HP		-2.42347	1.64e-05	0.0133	31217584	www.ncbi.nlm.nih.gov/pubmed/31217584	Genetic analyses of diverse populations improves discovery for complex traits.	Low density lipoprotein cholesterol levels	PMFBP1 - LINC01572	regulatory_region_variant	4.68	1e-09
rs7947143	11	64322950	A	G	0.06	ENSG00000126432	PRDX5	LDL, small.LDL	42.245	1.43e-07	0.000255	36376304	www.ncbi.nlm.nih.gov/pubmed/36376304	Pleiotropic genetic architecture and novel loci for C-reactive protein levels.	Body mass index (MTAG)	PRDX5 - CCDC88B	downstream_gene_variant	0.02	4e-14
	11	64322950	A	G	0.06	ENSG00000126432	PRDX5		42.245	1.43e-07	0.000255	36581621	www.ncbi.nlm.nih.gov/pubmed/36581621	Genomics and phenomics of body mass index reveals a complex disease network.	Body mass index				1e-13
	11	64322950	A	G	0.06	ENSG00000126432	PRDX5		42.245	1.43e-07	0.000255	30239722	www.ncbi.nlm.nih.gov/pubmed/30239722	Meta-analysis of genome-wide association studies for body fat distribution in 694,649 individuals of European ancestry.	Body mass index				8e-14
rs861318	1	159032432	G	A	0.4	ENSG00000213088	ACKR1	large.LDL	0.442497	6.12e-05	0.0365	23251661	www.ncbi.nlm.nih.gov/pubmed/23251661	Novel genetic loci identified for the pathophysiology of childhood obesity in the Hispanic population.	Obesity-related traits	IFI16	intron_variant	0.04	1e-06
rs9626814	22	46241357	A	G	0.36	ENSG00000075234	TTC38	LDL	3.1545	1.75e-05	0.0139	36376304	www.ncbi.nlm.nih.gov/pubmed/36376304	Pleiotropic genetic architecture and novel loci for C-reactive protein levels.	Triglyceride levels (MTAG)	PPARA	3_prime_UTR_variant	0.02	5e-09
